# Supplementary material for: Corticostriatal cocaine-seeking ensembles are defined by differing gene expression from sucrose-seeking ensembles using a within-subject dual self-administration and seeking mouse model
Source: Addict Neurosci. Author manuscript; Available in PMC 2026 Jun 26. (PMC13298087; doi:10.1016/j.addicn.2025.100242)
Supplement: 1 [file NIHMS2186364-supplement-1.xlsx]

## Sheet: Supplemental Table 2a
Region	NA	NAc	NAc	NAc	NAc	NAc	NAc
Sex	NA	Female	Female	Female	Female	Female	Female
DEG_comparison	NA	Cocaine_Seeking_vs_Non_Ensemble	Cocaine_Seeking_vs_Non_Ensemble	Cocaine_Seeking_vs_Sucrose_Seeking	Cocaine_Seeking_vs_Sucrose_Seeking	Cocaine_Seeking_vs_Overlap	Cocaine_Seeking_vs_Overlap
ensembl_id	gene_symbol	log2FC	FDR	log2FC	FDR	log2FC	FDR
ENSMUSG00000078901	Zfp1009	8.048505950365854	1.0843454731449556e-162	7.061534147108837	9.568404736598317e-89	8.705032946275239	1.6745570857688348e-234
ENSMUSG00000068240	Uba52rt	4.045402828399967	6.241996035070277e-146	-4.55938	1.0077302025899174e-15	0.6440464004523074	0.0095736
ENSMUSG00000030653	Pde2a	-2.85753	6.066129852540934e-113	-0.947845	6.417990828047553e-17	-2.96929	1.3190270545702523e-136
ENSMUSG00000091478	NA	4.007517623852795	3.98080550229519e-99	2.321857521216443	7.095667346647917e-20	1.0915187401201265	1.214301094929831e-4
ENSMUSG00000055093	Rps27a-ps3	2.0635624316493386	6.978176537487151e-76	-1.9023	1.5762447963397874e-25	0.39229254759966364	0.00316141
ENSMUSG00000107478	NA	-1.65819	4.7805736647970256e-67	0.3583343796808641	7.118443288278725e-4	0.4092496486634766	7.360372032161252e-6
ENSMUSG00000084416	Rpl10a-ps1	2.153413986072823	4.95654120320614e-64	-6.32324	3.45640847947389e-53	-6.32324	1.2622065083035122e-74
ENSMUSG00000102070	NA	1.3753226050516738	1.264377298381084e-63	-0.40823	1.6006008804053907e-5	0.7256382547611626	3.3038365911192774e-18
ENSMUSG00000062933	NA	1.4821248027462257	4.009705878412007e-58	-8.94002	3.7016496260472644e-237	-8.94002	3.7973926013e-313
ENSMUSG00000050299	NA	2.7336780226743542	5.1572294066652423e-51	1.32085	1.7081263527877197e-7	-4.59901	2.7772968219333615e-23
ENSMUSG00000079225	NA	2.511402861321206	1.0702704009397142e-49	-4.10405	1.405469693120526e-17	-2.19788	1.4097697585109464e-12
ENSMUSG00000044757	NA	-3.18479	2.4523649653359133e-49	-0.587254	0.00171725	0.8431971642189202	4.111690051667825e-11
ENSMUSG00000069008	NA	-6.04768	3.8479793675018106e-49	1.7694352468648904	2.138866890655313e-33	-6.04768	1.622037970447705e-61
ENSMUSG00000111497	NA	-1.88553	4.22718648089687e-48	0.6184699300710014	1.4360937887558605e-7	0.3956532410215687	2.5762374557268574e-4
ENSMUSG00000069014	NA	1.462759785892261	1.009443232621697e-43	0.9475727263430211	1.422030170462584e-16	0.6166194263440316	3.492103462094651e-8
ENSMUSG00000114905	NA	-2.51861	5.707413165421251e-40	-1.07033	1.3234860558226918e-9	0.2349725370395269	0.1026241452814356
ENSMUSG00000045886	Pam16l	2.644270362581104	1.2021940902538449e-39	-4.28683	7.66742491565404e-13	0.7349873376363559	0.00564437
ENSMUSG00000062554	NA	5.709880535247956	6.509595772726791e-39	2.5665221623985324	6.161688564887477e-4	0	1
ENSMUSG00000021665	Hexb	-1.18163	1.2754027728774655e-37	-0.0998864	0.47986582372919934	-1.18444	1.560323319379418e-39
ENSMUSG00000075279	Mrpl23-ps1	2.269614545017802	2.210886251353089e-36	1.0470684436591984	3.0301265042151207e-5	0.793073	2.8649104427025174e-4
ENSMUSG00000110040	NA	-2.12746	2.968370381049402e-35	-2.56558	1.5529196808737134e-41	-6.60962	4.5093913995783294e-123
ENSMUSG00000099908	NA	-2.47441	1.812879827864586e-31	-2.15853	9.944336876955392e-24	-0.10534	0.5586347445858235
ENSMUSG00000064220	H2ac18	-1.12653	5.99174627972116e-31	0.2730026625823727	0.017049079400126423	-1.8124	1.2725229251609848e-78
ENSMUSG00000080875	NA	2.498141584147544	2.619645213145028e-29	0.5945637506807293	0.1523281744624621	-0.509076	0.15944860909939315
ENSMUSG00000063954	H2ac19	1.0415408137865363	1.589526875664429e-28	-0.827201	8.182893792396206e-14	0.0790415	0.4963888240057544
ENSMUSG00000058603	Rpl28-ps1	1.1247109430459348	4.222944921746966e-28	-0.460132	8.105313023137764e-4	-0.234597	0.0472152
ENSMUSG00000058838	Rps27a-ps2	2.8555926565504053	1.4916227356802301e-27	-0.92473	0.15736027001772573	-0.0903669	0.8565230349859727
ENSMUSG00000036353	P2ry12	-1.21871	4.3833975210171936e-27	-0.00196065	0.992912	-1.12864	6.031712744974902e-26
ENSMUSG00000054675	Tmem119	-1.25827	4.3833975210171936e-27	0.11739964667068199	0.4813931805216117	-1.11088	5.3832130982071916e-24
ENSMUSG00000052160	Pld4	-1.51581	7.113700253832973e-27	0.11451259036793135	0.5627540833656993	-1.05856	9.856908444819388e-17
ENSMUSG00000112027	Cdc5lrt7	3.358954269912202	1.6192103718417603e-26	2.369281853827435	5.548310322722382e-9	3.1159802455753436	2.520571188887723e-23
ENSMUSG00000101023	NA	-5.11952	1.984580877150724e-26	-3.96519	1.1064726919877623e-18	-1.27348	1.3560459006079273e-6
ENSMUSG00000097854	NA	1.797803106477973	2.3354607903978897e-26	-4.47857	9.84843155053968e-24	-3.86962	2.1328804022872647e-29
ENSMUSG00000095716	Btbd35f10	5.109450219880881	5.932069789769808e-26	4.351326536718131	3.332340531559092e-14	3.6897017420459624	7.365192383398101e-11
ENSMUSG00000014301	Pam16	-1.40771	1.3402644867393235e-25	0.028548266475285824	0.9077748835829346	-0.221897	0.0789329
ENSMUSG00000068200	NA	5.059843076570427	5.048527598790708e-25	0	1	2.0135289275825725	0.00142895
ENSMUSG00000045868	Gvin1	-2.02319	4.70477181469813e-24	-0.213845	0.3750296296504777	0.44488725684665237	0.00226328
ENSMUSG00000029771	Irf5	-1.66064	1.0301382103070131e-23	-0.480232	0.00669763	-1.00285	2.943210247340674e-12
ENSMUSG00000071516	H2ac13	1.188611619045757	1.636334569411067e-23	0.31870401982177865	0.0597641	-0.479812	5.102506035623487e-4
ENSMUSG00000107928	NA	-1.29116	2.803345514223401e-23	-0.234431	0.14884384334108297	0.2937668540851527	0.011133266768260777
ENSMUSG00000108907	NA	2.7981461670840746	1.3379193288727896e-22	1.6831030208682383	1.639576006071091e-5	1.5184961676886843	5.663753315863136e-6
ENSMUSG00000115293	Eef1ece2	-4.89065	1.5705643933138378e-22	-0.609407	0.10255450300038274	1.1595154693014433	9.569003234264978e-9
ENSMUSG00000095538	NA	-4.88926	1.599723863175037e-22	0.8231553395859044	0.00226648	1.0860356702052192	1.0855128261600316e-7
ENSMUSG00000024621	Csf1r	-0.863674	2.365432944433868e-22	0.15964453251488814	0.18433348462198115	-1.00578	5.5674400393484045e-31
ENSMUSG00000073724	Pramel4	-1.67118	5.368804017372187e-22	-0.151532	0.5160811569896799	-0.353228	0.017039970775366176
ENSMUSG00000030737	Slco2b1	-1.03198	8.20401557323004e-22	0.2616868598533131	0.0386792	-0.41914	4.5397841284700784e-5
ENSMUSG00000066724	NA	1.4768403296493218	1.7683481913083202e-21	0.27545236123813444	0.30185009801741125	-0.497109	0.012279732908570961
ENSMUSG00000089859	Or4x15	-0.890692	2.1162150408510466e-21	0.15992381079354528	0.20650436062111907	0.283333	0.00241957
ENSMUSG00000036896	C1qc	-0.9981	2.5357880568959385e-21	0.2026894781644345	0.1259130272371129	-1.1684	7.890256190223936e-31
ENSMUSG00000048007	Timm8a1	1.6305495926082743	4.450482495827693e-21	1.176112101713048	5.304571325551759e-9	1.0277273372950104	9.971367698358002e-9
ENSMUSG00000094777	H2ac24	-1.68834	4.451342495995799e-21	-0.793091	1.7089446742177656e-5	-5.2933	7.676255501381152e-92
ENSMUSG00000114316	NA	-2.17873	8.003149908417968e-21	-1.36338	3.138904673351675e-9	-0.784771	1.570836387721618e-5
ENSMUSG00000095048	Msantd5f2	4.791293050751872	9.005931417145527e-21	3.495114785969427	1.5588215595133486e-7	2.9701750484647946	9.672978615100424e-7
ENSMUSG00000097530	NA	-1.28104	2.036563971859826e-20	0.20008674610568503	0.24167101489668075	-0.228224	0.0790033
ENSMUSG00000107724	NA	-1.65327	2.167399355629843e-20	-0.10279	0.6960898734166244	-0.0833868	0.6273264792420765
ENSMUSG00000022330	Osr2	-2.45143	5.42520859933775e-20	-0.555408	0.0344933	-0.632864	0.00146013
ENSMUSG00000075271	Ift70a1	-1.72784	7.409533465504255e-20	-0.492111	0.014627814780599597	-0.95433	2.5578750273661877e-9
ENSMUSG00000118504	NA	1.3955231028400839	9.962344951137859e-20	0.5799759470195132	0.00522827	0.9068584147023373	6.533128624660715e-9
ENSMUSG00000112043	NA	-0.758757	1.8503068168036989e-19	-0.0966974	0.44976273912904075	-0.199366	0.025863932218223668
ENSMUSG00000112241	NA	1.6979166004611637	1.8503068168036989e-19	-5.05808	2.476279360851761e-22	-0.367149	0.159091
ENSMUSG00000028581	Laptm5	-0.928513	2.7283382076637844e-19	0.2331606336853354	0.0632352	-1.28888	3.720405418942327e-38
ENSMUSG00000096508	Pramel3b	-3.91576	4.958724779968636e-19	-0.731702	0.0406986	-4.95476	9.558154552397396e-30
ENSMUSG00000032198	Dock6	-0.984245	6.137003306645101e-19	-0.022498	0.9167702728060277	0.6252522356529414	1.8931153994654555e-10
ENSMUSG00000109720	NA	-3.6083	7.455413887317552e-19	-0.379324	0.3097673808372478	-0.410776	0.11122238070233068
ENSMUSG00000043770	NA	3.197400393354827	8.783339755124811e-19	0.1384061829918836	0.9062252178082336	2.244254413492034	1.5664148957526997e-8
ENSMUSG00000091736	Yy2	4.637876494875282	1.1923277452860894e-18	3.481449926594849	1.707749305876579e-7	0	1
ENSMUSG00000091318	Semp2l1	-1.43622	2.280832505686839e-18	-1.12325	5.6519255420941013e-11	0.11556554150709228	0.4534846821730395
ENSMUSG00000081406	Rps6-ps4	0.8136870583775804	2.6267608110971578e-18	-9.45392	2.4929679645532242e-300	-1.33672	9.096632277981929e-43
ENSMUSG00000027947	Il6ra	-1.0997	2.6267608110971578e-18	-0.181797	0.2775357612295808	-0.677586	4.890784374838011e-9
ENSMUSG00000052146	Rps10	0.8322124483632087	3.596994538852152e-18	-0.270816	0.0336242	-0.0408944	0.7397107314835873
ENSMUSG00000108815	NA	0.9892655889122264	4.598329986344192e-18	-0.171504	0.3658771654774961	-0.134537	0.3320595048191674
ENSMUSG00000056529	Ptafr	-1.39377	4.820694761473832e-18	-0.326665	0.0830551	-0.546553	9.85881553221295e-5
ENSMUSG00000022262	Dnah5	-1.41478	4.887016333612758e-18	0.2110020970742004	0.28156071991375337	-0.0355505	0.8373284824289184
ENSMUSG00000110469	Gapdhrt2	4.579010171755852	6.880018638519784e-18	4.663055996420349	8.705328868857625e-18	4.970800429455322	1.7420574421318999e-25
ENSMUSG00000090462	NA	-4.55645	7.62075252273166e-18	-1.01556	0.012598467009776263	-1.04805	6.883497891949452e-4
ENSMUSG00000034792	Gna15	-1.3941	9.014384159539386e-18	-0.0459359	0.8684031280541537	-0.73808	1.9444477719058543e-7
ENSMUSG00000089942	Pira2	-2.64406	1.6042945516907124e-17	0.3120053427011795	0.28970099858741505	0.0523259	0.8369365231927829
ENSMUSG00000071749	4933412E24Rik	-1.98427	6.346163266325078e-17	-0.281234	0.305625	-0.451748	0.016417
ENSMUSG00000055978	Fut2	-1.54273	6.776032757252523e-17	0.014442578766107758	0.9657681725381614	-0.049688	0.7874793023490596
ENSMUSG00000095718	Pramel40	-3.09549	6.892918122864261e-17	-0.110897	0.8070893754004356	0.2662067997700077	0.263993
ENSMUSG00000078193	Rpl35rt	1.120316993990686	1.2140638501300516e-16	-0.448783	0.0292198	-0.0439716	0.814694
ENSMUSG00000050251	Or6c76	-2.62361	1.9228528249012795e-16	-1.30301	1.5770414075893568e-5	-1.54945	4.2437976573306656e-10
ENSMUSG00000094805	Or9e1	-2.23038	2.066765081962819e-16	-1.27814	1.8891777026900975e-6	-0.897198	1.7761302367344848e-5
ENSMUSG00000039158	Akna	-1.02854	2.656154180349329e-16	-0.144492	0.4124508024915096	-0.710622	8.215285058457371e-10
ENSMUSG00000036908	Unc93b1	-0.954871	3.55828306749858e-16	0.00130425	0.9956342824655071	-0.582342	9.425689347566123e-8
ENSMUSG00000038155	Gstp2	-1.85138	4.783324069449645e-16	-1.98193	7.363766999600843e-16	-0.34069	0.0678363
ENSMUSG00000080902	NA	-1.62549	5.063396323802547e-16	-1.63924	1.2640247221729756e-14	-0.534187	0.00136726
ENSMUSG00000059040	Eno1	1.0213003761210995	7.759992213168697e-16	-0.235707	0.25427856472119803	-0.358884	0.013587017470089608
ENSMUSG00000048163	Selplg	-0.749196	1.1826807168945147e-15	0.055194526842574386	0.7344036240523676	-0.429234	2.7800972808051554e-6
ENSMUSG00000007476	Lrrc8a	0.7590517761236907	1.1826807168945147e-15	-0.0399421	0.8298590032634658	-0.830213	1.6047034873002408e-17
ENSMUSG00000073959	Or52r1c	-2.33263	1.6187849316159474e-15	-1.32207	4.1543039946378625e-6	-0.456022	0.0379843
ENSMUSG00000091573	NA	-3.16815	1.9324881761736388e-15	-0.872354	0.013424567015930576	-1.45114	2.797935609752554e-7
ENSMUSG00000082560	NA	-4.3404	2.725095494188358e-15	-0.653875	0.1527779547318611	-0.301306	0.3667530742766553
ENSMUSG00000033653	Vps8	-0.6969	3.0982651106123216e-15	0.1324643672720747	0.2823231966975585	0.16114358818095995	0.0855083
ENSMUSG00000096530	Msantd5f7	-4.32901	3.294556246316218e-15	-4.32901	2.921517827833499e-13	-2.31548	1.300130279698303e-9
ENSMUSG00000040272	Accs	-1.30668	3.766101350370508e-15	-0.226193	0.2831390520331364	-0.11051	0.49354602983121143
ENSMUSG00000016087	Fli1	-1.37575	3.895867395232243e-15	-0.202551	0.37055876786178277	0.051940715382498094	0.7681786825403937
ENSMUSG00000095413	H2al1e	4.3411924530518515	3.9055633206772194e-15	3.2019949269672434	4.1543039946378625e-6	2.6571145620950283	1.792846445990979e-5
ENSMUSG00000036362	P2ry13	-1.1223	4.48280251397613e-15	0.28844154414275713	0.073589	-0.0429559	0.7821543923311627
ENSMUSG00000114114	NA	-0.704121	4.48280251397613e-15	0.12117449728655723	0.34298603867673766	0.12023099502486957	0.2191278836889696
ENSMUSG00000069516	Lyz2	-1.17886	4.48280251397613e-15	-0.888811	2.4809691757207548e-8	-1.052	1.712840350686651e-14
ENSMUSG00000023992	Trem2	-1.04182	4.756411731714674e-15	0.14443977328815846	0.4252352011682179	-0.708354	5.390222322238314e-9
ENSMUSG00000067156	NA	-1.94483	5.157401714616623e-15	-0.379133	0.16942465689329123	-0.582105	0.00304714
ENSMUSG00000022206	Npr3	-1.35027	5.913302914237999e-15	-0.302269	0.14452515606703403	-0.505143	7.4611915402921e-4
ENSMUSG00000027932	Slc27a3	-1.58898	6.156860528254094e-15	-0.440059	0.0508071	-0.00140271	0.9949211249676657
ENSMUSG00000078212	Spin2-ps9	4.322791263281704	6.188530967676249e-15	3.1268425457470594	8.457568746071068e-6	2.7704456697804645	6.696407423786126e-6
ENSMUSG00000092622	Khdc3	-3.34061	6.322094953151089e-15	-0.132161	0.7929239186848713	0.12128404208485305	0.6796321726385031
ENSMUSG00000097780	NA	-1.36204	6.322094953151089e-15	-0.611628	0.00114692	-0.572282	1.4885790057465284e-4
ENSMUSG00000114923	NA	-2.01372	6.48579554850514e-15	-5.8277	4.2583445470584454e-38	-5.8277	1.0261574355836159e-53
ENSMUSG00000032221	Mns1	-1.09488	6.6770455074317954e-15	-0.605711	7.169499917463964e-5	0.15553762993021025	0.2442660261737335
ENSMUSG00000029720	NA	-0.832543	7.63459901692074e-15	0.0800998	0.6359635431660567	0.6251368936542749	7.659343752857466e-11
ENSMUSG00000066362	Rps13-ps1	1.657495543615168	8.132186723091134e-15	0.3249101405765754	0.4147295641481295	-0.0677304	0.83801
ENSMUSG00000080703	NA	-3.025	1.0387989386205408e-14	-0.671173	0.062351518785532974	-0.367188	0.17237324731626646
ENSMUSG00000112061	NA	-3.02336	1.074806569256963e-14	-0.124223	0.7951391582946222	0.5217177842104253	0.022166501138402548
ENSMUSG00000081490	NA	-3.108	1.1214485382336198e-14	-1.41205	1.0409085660254045e-4	-1.52473	1.4520358645969583e-7
ENSMUSG00000018008	Cyth4	-0.878496	1.2877072990297578e-14	0.0710238	0.7045667334326192	-0.452508	2.5219224475621864e-5
ENSMUSG00000001750	Tcirg1	-0.983915	1.4916147871163174e-14	-0.0905253	0.649718	0.012966133896498094	0.9313447074017657
ENSMUSG00000043267	Or5m8	-1.52334	1.5623922411574834e-14	-0.691689	0.00102601	-0.212596	0.22329641369050895
ENSMUSG00000118409	Btbd35f5	-4.26239	1.6444308155323312e-14	-0.832334	0.0693496	-0.243232	0.48387074317250195
ENSMUSG00000032308	Ulk3	-0.841497	1.7728535194678e-14	-0.159862	0.2858064934650604	0.12725967499969504	0.2604730027543805
ENSMUSG00000113709	NA	-3.76102	1.929337557265757e-14	-0.0238449	0.9703771543772673	-0.210393	0.5117954462254601
ENSMUSG00000079685	Ulbp1	-1.49692	2.1022519872140723e-14	-0.333833	0.14596658433999074	-0.25379	0.13877692203959327
ENSMUSG00000018381	Abi3	-0.915338	2.3969918135611153e-14	-0.264103	0.074183	-0.729513	6.911891736026538e-11
ENSMUSG00000062300	Nectin2	-1.15516	2.5347484409047846e-14	-0.192626	0.3356475995910744	-1.09069	4.127506825771768e-15
ENSMUSG00000084319	NA	0.6729970009381007	2.626204827953271e-14	-0.407672	5.271822458603047e-5	-0.542074	9.176406949562626e-10
ENSMUSG00000096255	Dynlt1b	1.1300285603746096	3.2697633173704084e-14	-0.161247	0.5731314305451367	-0.307649	0.0875252
ENSMUSG00000026043	Col3a1	-1.61501	3.483356919077582e-14	-0.0522033	0.881366	-0.284778	0.11606465426258664
ENSMUSG00000117819	NA	-1.1913	3.5148341511182443e-14	0.30726346290158396	0.0757969	0.4508552283227516	4.2968692289378617e-4
ENSMUSG00000114576	NA	-4.22604	3.5249907468639556e-14	-1.87887	8.8295145591593e-5	-0.961699	0.00474629
ENSMUSG00000091779	Alyreffm11	1.9769458163105151	4.0914304564504516e-14	1.6718885706646431	2.21380532821657e-8	1.5826907222876627	1.1848301936944588e-9
ENSMUSG00000078937	Cpt1b	-2.83352	4.0914304564504516e-14	-2.78098	4.113292773049503e-12	0.19788819192889065	0.4467423720881636
ENSMUSG00000117694	NA	0.9690783353811223	4.2520618833034516e-14	1.389588657509491	1.0911667116189864e-29	-0.30286	0.0405465
ENSMUSG00000031613	Hpgd	-1.55867	4.437333167989887e-14	-0.243735	0.33952652180688325	-0.748407	1.5562238243869143e-5
ENSMUSG00000042286	Stab1	-0.835538	4.874154624840091e-14	-0.0374094	0.8554382312805107	-0.332476	0.00180947
ENSMUSG00000044320	1700001O22Rik	1.5301317839890842	6.139962061190695e-14	0.7895962100385314	0.00367656	1.0887349892012723	1.0100527550904769e-7
ENSMUSG00000043892	Or2ah1	-2.18459	6.139962061190695e-14	-0.408127	0.19406228413333962	-0.782119	4.5124820773122183e-4
ENSMUSG00000024349	Sting1	-1.61752	6.325263707051266e-14	-0.0774333	0.8151737491774468	-0.161401	0.40024708683404203
ENSMUSG00000035202	Lars2	0.6315469032291162	6.325263707051266e-14	0.0821978	0.5316418553411034	-0.908078	1.0348616558984003e-28
ENSMUSG00000029173	Sepsecs	-0.924013	6.342278457837406e-14	-0.0973229	0.6089736250148094	-0.0692056	0.6044360311687842
ENSMUSG00000058856	Or8g33	-4.19392	6.935002766062773e-14	-1.73508	2.8811956373407156e-4	-0.622067	0.0671931
ENSMUSG00000041797	Abca9	-0.940432	7.030017173153292e-14	0.15559624583737708	0.35332091135615684	-0.561463	1.2683044082361794e-6
ENSMUSG00000031200	Mtcp1	-1.44954	7.547106636734841e-14	-0.079836	0.7929952937370336	0.48763024456068715	9.387913474924249e-4
ENSMUSG00000028976	Slc2a5	-1.35586	8.518828175284471e-14	0.46681305537112083	0.00771317	-0.531061	6.930351835231058e-4
ENSMUSG00000036905	C1qb	-0.792359	9.23929957270496e-14	-0.0563836	0.760524	-1.07564	3.279514521917538e-26
ENSMUSG00000048939	Atp13a5	-1.16311	9.342633898955265e-14	-0.13886	0.5323508643777969	0.8360352107804759	3.1412330590046543e-12
ENSMUSG00000002240	Prr27	-3.51495	1.0759712518511692e-13	0.10426180430705322	0.848894	-0.346098	0.26136615123247015
ENSMUSG00000031879	Ciao2b	1.0476736996447995	1.1874608243252283e-13	0.4844577147363336	0.00757853	0.12626319986601087	0.46806189737506226
ENSMUSG00000027848	Olfml3	-0.80532	1.2125343452036614e-13	-0.0252838	0.9048221117036311	-0.74245	5.112133685958352e-13
ENSMUSG00000024793	Tnfrsf25	-2.01644	1.2125343452036614e-13	-0.340095	0.2671310931075225	-0.00805556	0.9758507305611032
ENSMUSG00000093485	NA	-2.48299	1.2796841992399835e-13	-0.38729	0.2738712967329846	-1.83678	2.2435980815589038e-11
ENSMUSG00000022019	Tdrd3	0.7476374721712387	1.4090117497285352e-13	0.11648377857315337	0.47054776292649636	0.23218803343806124	0.030260636454960736
ENSMUSG00000059498	Fcgr3	-1.04303	1.500317457520509e-13	0.17013795383679334	0.3540704786986864	-0.670777	1.5361718375760087e-7
ENSMUSG00000049307	Fut4	-1.8892	1.7720445875532524e-13	-0.57282	0.0333389	-0.429261	0.0363053
ENSMUSG00000026830	Ermn	0.7029450718950985	1.802943952813835e-13	0.19373211725350264	0.13392991184084604	-0.047614	0.6884338757473505
ENSMUSG00000025993	Slc40a1	-1.11116	1.9270217321090325e-13	0.0618352	0.8035744495221021	0.17433872988487636	0.21192377598481743
ENSMUSG00000043155	Hpdl	-2.92554	2.0999163223298638e-13	-0.276742	0.5201896508280925	-0.071855	0.8167292308628485
ENSMUSG00000024397	Aif1	-1.37714	2.238342930585687e-13	-0.105777	0.7090859725812272	-0.939074	9.615225139148099e-9
ENSMUSG00000057092	Fxyd3	-1.38799	2.4190599400505126e-13	-1.54375	4.209819137537807e-14	-0.620993	1.2859881414601745e-4
ENSMUSG00000052336	Cx3cr1	-0.694705	2.9104522405059434e-13	0.0896471	0.5391082936819405	-0.969401	3.042726052497304e-26
ENSMUSG00000089694	Nat8f7	-2.03051	2.9571678881049945e-13	-1.34725	2.2269532799290025e-6	-0.750752	5.565946456871442e-4
ENSMUSG00000090966	Vmn2r116	-0.756064	3.0540418817860616e-13	-0.0127932	0.9513994078647301	0.1491298128841977	0.16127261884071623
ENSMUSG00000015950	Ncf1	-1.02746	3.267593648181533e-13	-0.102415	0.6333480151605844	-0.679965	1.0455603371913044e-7
ENSMUSG00000037801	Iqch	-1.49833	3.386506419967591e-13	-0.418328	0.0716609	-0.44929	0.00973011
ENSMUSG00000064358	mt-Co3	0.6150379315317779	4.4330499759159054e-13	0.0678971	0.6255549438711285	-0.123544	0.18732404186821006
ENSMUSG00000050382	Kif7	-1.07439	4.551668753449323e-13	-0.357046	0.0398532	-0.488396	2.5276682963263665e-4
ENSMUSG00000013523	Bcas1	0.6351141856567719	4.724924398880641e-13	-0.000678007	0.9970893802889254	-0.190449	0.0414908
ENSMUSG00000084181	NA	-3.07605	5.136576475513542e-13	-1.71904	1.7206912234381947e-5	-1.79039	1.904990196698716e-8
ENSMUSG00000025453	Nnt	0.9250475757221708	5.323485030562841e-13	0.5490488960582321	3.491279539439296e-4	1.0429711106583603	3.992232994313168e-18
ENSMUSG00000112781	Cdc5lrt8	-1.23995	6.274093722571482e-13	-0.698746	1.9231278624654613e-4	-0.627425	3.350433277451806e-5
ENSMUSG00000115116	NA	-3.44238	6.483692603980977e-13	0.0933629	0.868778	-1.07411	6.883497891949452e-4
ENSMUSG00000018740	Slc25a35	-1.04292	6.599446121215424e-13	-0.51063	0.00156526	0.0883157	0.5462250988982447
ENSMUSG00000015314	Slamf6	-1.13766	6.670155771461789e-13	-0.137986	0.5431301053720012	-0.402231	0.00459057
ENSMUSG00000107023	NA	1.3936111683654369	6.721820148193319e-13	0.39080770352809746	0.2140601651836553	1.3573123659624864	1.0065043428531675e-13
ENSMUSG00000094501	NA	-4.08985	6.811532164578156e-13	-1.02602	0.0340485	-0.549566	0.12028497833700834
ENSMUSG00000025407	Gli1	-1.34279	6.91327930383052e-13	-0.604893	0.00289841	-0.235271	0.16016160909989324
ENSMUSG00000094396	Vmn2r124	-0.677746	7.155729901809316e-13	0.00298576	0.9871538112264896	0.12361691830282276	0.22166080497070173
ENSMUSG00000022952	Runx1	-0.976676	7.398132407888324e-13	0.0613506	0.7885229809874266	-0.474682	1.3579298646676676e-4
ENSMUSG00000028312	Smc2	0.9901308312627971	9.456840216245184e-13	0.6383001703611435	9.874535960588532e-5	0.8124426361878756	1.3553197298741086e-9
ENSMUSG00000084817	NA	2.1993672080117084	9.871678493391607e-13	0.5244331370012745	0.37836993711521566	1.211233050723837	3.8714624650401094e-4
ENSMUSG00000032419	Tbx18	-1.61966	1.0447916103440708e-12	0.3128003207963766	0.19697945931008423	-0.409005	0.030411415613988926
ENSMUSG00000086598	Btbd18	-1.55312	1.1026325816411466e-12	-0.01178	0.9756466092725546	0.17811936148081048	0.3355281524195433
ENSMUSG00000027230	Creb3l1	1.3419270683070408	1.1366701234179736e-12	0.5065933714490697	0.0647553	0.11943935230982697	0.6385547525997952
ENSMUSG00000074151	Nlrc5	-1.27946	1.2073529069103773e-12	-0.804716	3.0318738578906456e-5	-0.306737	0.0547948
ENSMUSG00000037221	Mospd3	0.8717763660229568	1.2114632992486604e-12	0.20969428713991328	0.2571686269003751	-0.0864675	0.5732466942948831
ENSMUSG00000007613	Tgfbr1	-0.744722	1.253831633338153e-12	0.21237648438446338	0.10188862465701796	-0.608023	1.0312842978084149e-9
ENSMUSG00000031756	Cenpn	-1.64064	1.3086034841875828e-12	-0.958342	7.072937797076846e-5	-0.559534	0.00326036
ENSMUSG00000047977	Synb	-0.770952	1.463771062801395e-12	-0.108465	0.5069268018959617	0.0391547	0.7571655120411571
ENSMUSG00000009646	Pla2g12b	-2.5913	1.5723254143682197e-12	-1.07195	0.00219057	-1.05172	9.767311560077794e-5
ENSMUSG00000032719	Sbspon	-1.93961	1.9181962990347585e-12	-0.706659	0.012630231924680085	-0.0776592	0.7513698009750083
ENSMUSG00000024013	Fgd2	-1.08043	2.2743018108466634e-12	0.13659235201028283	0.5213133814029921	-0.137578	0.3603848870826379
ENSMUSG00000060663	Or5k8	-4.02248	2.6033510170707363e-12	-1.56153	0.00190355	-0.422406	0.24610277465543995
ENSMUSG00000100679	NA	-4.01601	2.8487929774055944e-12	-0.687681	0.1802753719385071	-1.14292	0.00197498
ENSMUSG00000101327	Rpl23a-ps10	-4.0145	2.899288444756932e-12	-1.66482	0.0010284	-0.506239	0.16189473950990102
ENSMUSG00000022248	Rad1	-0.692023	2.9184420800400816e-12	0.0507066	0.7716762420073426	0.17151376905565088	0.0896649
ENSMUSG00000104633	NA	2.3301444943531626	2.9382188146663954e-12	1.9624440253710462	4.49990517779355e-7	1.4954300064080723	2.94896529595038e-5
ENSMUSG00000015852	Fcrl2	-0.865369	3.0121830190947442e-12	0.0651821	0.7532207591060026	-0.924203	1.7760828302426646e-15
ENSMUSG00000094920	NA	-1.00145	3.139912333031585e-12	-0.224532	0.22605817319240942	-0.11027	0.44686150758601345
ENSMUSG00000079018	Ly6c1	-1.46927	3.2364726701402418e-12	-0.95959	1.7206912234381947e-5	0.6378455658633188	2.8566235070631855e-5
ENSMUSG00000080792	NA	-3.37659	3.2584811752922948e-12	-0.0492256	0.9380593530583712	0.36754301105368575	0.2010898738906043
ENSMUSG00000081249	NA	-3.37566	3.300830049089574e-12	-2.80747	1.5022878586128276e-8	-1.00679	0.00177778
ENSMUSG00000078134	Srsf3-ps	-1.66368	3.730251249894486e-12	-1.25745	6.208778725489204e-7	-1.07441	9.590583201548094e-8
ENSMUSG00000029700	Slc13a1	-0.823694	3.8411516348905055e-12	-0.0671322	0.7375234791229353	0.21198193146107844	0.061665
ENSMUSG00000079444	NA	-0.858331	4.35811389336398e-12	0.10320183257962923	0.5766457256876999	0.11669326552178215	0.35266689061629375
ENSMUSG00000026579	F5	-1.13089	4.400353002932445e-12	-0.344678	0.0749803	-0.455934	0.00169456
ENSMUSG00000093853	Vmn1r151	-2.67203	4.400353002932445e-12	-1.5296	4.2033427754164096e-5	-1.10432	9.011342184170799e-5
ENSMUSG00000096663	Vmn1r103	4.008657263051514	4.652499126984061e-12	2.229793266963768	0.00377611	1.7128867205827927	0.00629787
ENSMUSG00000040904	NA	-0.932367	4.9155401133875975e-12	-0.725742	6.583531277758833e-7	-0.712026	8.023260272177433e-9
ENSMUSG00000109592	NA	-1.92879	5.1474904588039314e-12	-0.527207	0.0765422	-0.572331	0.00924753
ENSMUSG00000118591	NA	-1.39837	5.232072667348945e-12	-0.521785	0.0192179	-0.156938	0.3974291496284008
ENSMUSG00000041750	Cd1d2	-2.08178	5.332321058998166e-12	-0.866955	0.00438984	-1.05188	1.0505755962595166e-5
ENSMUSG00000039771	Polr2j	0.88281806367486515	5.553376001274276e-12	0.5424572513486259	3.628685451748033e-4	-0.145704	0.3432036249729987
ENSMUSG00000004263	Atn1	0.6010493305840874	5.72358035980546e-12	-0.196085	0.0806745	-0.654091	2.935955726566105e-14
ENSMUSG00000012848	Rps5	0.6526644150034853	6.114328564181248e-12	-0.0536972	0.7597987929923853	-0.336425	5.862891568683065e-4
ENSMUSG00000028845	Tekt2	-1.67322	6.118114189205365e-12	0.14146857510039657	0.660005	0.0772492	0.7264898663808869
ENSMUSG00000030386	Zfp606	-0.854642	6.4689716688979046e-12	-0.116395	0.5269742339128669	0.18076295719260604	0.13103366751630866
ENSMUSG00000047197	Gjd3	1.4633486066690973	6.687382748411206e-12	0.4241802019146407	0.2235823798144042	0.63954	0.00597047
ENSMUSG00000050737	Ptges	-1.41276	7.138204700954332e-12	-0.277322	0.27353780729045346	-0.338897	0.0562009
ENSMUSG00000021457	Syk	-0.88895	7.236322985941202e-12	0.21480328277415348	0.18131692583861353	-0.394418	0.00106966
ENSMUSG00000040229	Gpr34	-1.19233	7.32181040390519e-12	0.0339645	0.9125484452141273	-0.390401	0.011123083040863225
ENSMUSG00000057465	Saa2	-2.1196	7.33525194393364e-12	-1.02442	9.750849266806193e-4	-0.55801	0.0186336
ENSMUSG00000009108	Gnat2	-2.79352	7.86315045626263e-12	0.506888	0.13137013211027868	-0.516247	0.0719844
ENSMUSG00000102976	Zc3h11a	-0.811429	8.099113435848505e-12	-0.374861	0.00625759	-0.278943	0.014493739540389603
ENSMUSG00000018604	Tbx3	-1.1506	8.571684483214235e-12	-0.316013	0.12031135898978482	0.27371509304775177	0.0578187
ENSMUSG00000050015	Or1j4	-1.99543	9.162532577204462e-12	-1.1595	9.897835745807688e-5	-0.599544	0.00864604
ENSMUSG00000039942	Ptger4	-1.1728	1.0239308618195537e-11	0.00136796	0.9970711898622309	0.2775561705121896	0.058099176300842395
ENSMUSG00000058715	Fcer1g	-1.52864	1.068759878558406e-11	-0.319203	0.23360901088750044	-1.32963	1.9346148177608495e-11
ENSMUSG00000024695	Zfp91	0.6345377689853413	1.090147447490243e-11	0.00504773	0.9796723202292018	-0.060829	0.5883400079164596
ENSMUSG00000038642	Ctss	-0.651169	1.1223362306962139e-11	0.15437063670153903	0.22950924707378356	-1.26142	6.886949705484386e-43
ENSMUSG00000116925	NA	-2.33531	1.147340381447614e-11	0.46640480916233884	0.12334532358965052	-1.65857	3.132447199943507e-9
ENSMUSG00000047654	Tssk6	-2.70346	1.1902362562513943e-11	0.15212517009520682	0.7485447532551073	-0.0727262	0.8198688732825443
ENSMUSG00000070421	Or52n4	-2.33732	1.2169017866933888e-11	-0.53458	0.13389295513732918	-0.919033	4.104905635790634e-4
ENSMUSG00000082030	NA	-1.14473	1.2488070126247857e-11	-0.440885	0.021890882561300413	-0.261895	0.0886049
ENSMUSG00000021423	Ly86	-0.991368	1.2595697208127563e-11	0.17287184562332322	0.3632781226497552	-0.592379	7.481261602403978e-6
ENSMUSG00000024409	Psors1c2	-3.48437	1.2789452750650331e-11	-0.240364	0.6625436990774756	-0.376947	0.26517385483137984
ENSMUSG00000043969	Emx2	0.8313038089117688	1.4095374275051454e-11	0.2259747943868668	0.211127	-0.0746466	0.6292658413540503
ENSMUSG00000022518	4930562C15Rik	-0.918492	1.6554791631584826e-11	-0.352304	0.0284121	0.048060094113170755	0.745398
ENSMUSG00000058114	Or14j6	-0.906028	1.6609556506341035e-11	-0.0626905	0.7847351300879228	-0.13058	0.33479825382604633
ENSMUSG00000094116	Msantd5f5	-2.18563	1.7139675271638602e-11	-1.69414	5.311070107024857e-7	0.43666606730530577	0.0461261
ENSMUSG00000092356	NA	1.8485804747638097	1.71471593909802e-11	-0.740539	0.1903516749776132	-3.72678	6.544909420672507e-13
ENSMUSG00000031074	Fgf3	1.1397277924963363	1.7200876145189986e-11	0.79183	8.069673777580523e-5	-0.0455615	0.8484686781100969
ENSMUSG00000117338	NA	-0.732189	1.7200876145189986e-11	0.43666872562548475	1.2128456017081719e-4	-1.57505	7.051345360445676e-50
ENSMUSG00000029847	Slc23a4	-1.45589	2.0735104813263743e-11	-0.439091	0.074018	-0.228327	0.23108439496333003
ENSMUSG00000030468	Siglecg	-1.25791	2.134288367758317e-11	-0.475067	0.024494615857411067	-0.187529	0.276733
ENSMUSG00000031910	Has3	-0.933202	2.134288367758317e-11	0.014588300406920584	0.9568492100186593	0.11593777396903411	0.4020289600230806
ENSMUSG00000052785	Or51h7	-2.55232	2.2447335446372156e-11	-1.51488	5.4594006625939116e-5	-0.71134	0.0100916
ENSMUSG00000066071	Cyp4a12a	-3.14519	2.400220513851701e-11	-0.291961	0.5613846634723126	-0.695414	0.028401987235952577
ENSMUSG00000052085	Dock8	-0.780632	2.4139791941264082e-11	-0.0300054	0.8929123877121071	-0.503955	4.191964681619163e-6
ENSMUSG00000037393	Nmur2	-1.81746	2.5409359280339194e-11	0.053081882561765215	0.901177	-0.179332	0.439594
ENSMUSG00000056758	Hmga2	-1.17814	3.073117282086126e-11	-0.271807	0.22017331940713325	0.262502	0.0822469
ENSMUSG00000047370	NA	1.3811769935321656	3.410774883710259e-11	-0.139498	0.7716762420073426	-4.90561	7.152160782656097e-29
ENSMUSG00000099913	NA	-3.44143	3.46387643790329e-11	-2.25833	7.1398384064792805e-6	-0.237233	0.5034718617457359
ENSMUSG00000058447	NA	-1.60123	4.005499603039152e-11	-1.84682	5.613495878987911e-12	-1.01746	6.282991342804678e-7
ENSMUSG00000060224	Pyroxd2	-1.45445	4.098884799877515e-11	-0.256347	0.35233220097033396	-0.226529	0.24198196777832218
ENSMUSG00000043782	Bicdl2	-2.2167	4.5227071790477223e-11	-0.529624	0.1339426734503804	-0.486858	0.056465719836671424
ENSMUSG00000095300	Spata31e3	-2.331	4.630056281439436e-11	-1.29289	2.4290765096374504e-4	-0.553243	0.0361848
ENSMUSG00000026064	Ptp4a1	1.0552465676090637	4.647955358256487e-11	0.038230514606772466	0.9194646672257892	0.8483308419654488	4.2067400969068356e-8
ENSMUSG00000079575	Rbpj-ps3	1.296391868876936	5.2204503361687534e-11	0.21061886405143368	0.5724310965826729	1.2256675345254193	4.193326495140489e-11
ENSMUSG00000026674	Ddr2	-0.932621	5.2378190478709234e-11	-0.119171	0.5724621967205402	-0.0609911	0.6879631891314472
ENSMUSG00000032274	Cyp19a1	-1.77872	5.2678669855155266e-11	-0.58022	0.0458968	-0.28238	0.20671230130219237
ENSMUSG00000023036	Pcdhgc4	-0.726921	5.2678669855155266e-11	-0.230258	0.0975771	-0.233165	0.032355635121838866
ENSMUSG00000089989	NA	2.165366237458262	5.424793645406663e-11	1.0623327605894954	0.028754086179870676	4.016267306481332	3.1166900475035897e-68
ENSMUSG00000050813	Or2av9	-1.34275	5.8099141241989536e-11	-0.139172	0.6336217106812234	-0.370025	0.0365899
ENSMUSG00000041515	Irf8	-0.868726	6.050392917415721e-11	0.12266164959009941	0.5182664971061258	-0.203942	0.11220119935713492
ENSMUSG00000018774	Cd68	-1.05122	6.326820846991463e-11	0.0871288	0.7283681275897848	-0.59033	3.7893765669441327e-5
ENSMUSG00000028262	Clca3a2	-2.71075	6.326820846991463e-11	-0.660058	0.10441919668656947	-0.28543	0.34652976106503736
ENSMUSG00000090356	Teddm3	-2.08028	6.326820846991463e-11	-0.372388	0.29702544589635504	-0.589865	0.016078327082166194
ENSMUSG00000044286	Or5au1	-1.85764	6.373041388606691e-11	-0.170363	0.6507589366721455	0.17534332130596902	0.44349450621176145
ENSMUSG00000021556	Golm1	-0.703153	6.61907567358783e-11	0.041350034801694045	0.8306320498664683	-0.839611	1.8956660126531878e-16
ENSMUSG00000050650	Mrgpra1	-2.35734	7.029754206510781e-11	-0.177188	0.699838	-0.839006	0.00191563
ENSMUSG00000113146	NA	-0.559853	7.414470691953378e-11	0.0628441	0.6564058778456017	0.17148529375266433	0.0582959
ENSMUSG00000046101	Mcmdc2	-0.632234	7.457706044035213e-11	0.0567791	0.7336939693787786	0.2554952506787836	0.00750288
ENSMUSG00000104713	Gbp6	-1.48269	7.570667137624446e-11	0.0471378	0.9006912666711139	-0.141349	0.49554470734105843
ENSMUSG00000031131	Vgll1	2.34044	7.68700778022427e-11	2.1946716883955597	3.762044584274983e-8	1.9060609060671316	1.0601598153263565e-7
ENSMUSG00000051235	Gen1	-1.04443	7.802790801684009e-11	-0.321047	0.0978431	0.10557494087858013	0.5002555134101961
ENSMUSG00000046049	Rp1l1	-1.12499	8.415905426027058e-11	1.2723109510517653e-5	0.9998400028347907	-0.267166	0.0895868
ENSMUSG00000080921	NA	1.2167316210603545	9.439916156648082e-11	-1.23098	5.7999510761285125e-5	-0.137579	0.5848511011872061
ENSMUSG00000094542	Vmn1r149	3.840015476877009	9.46516869182702e-11	3.069413452965878	1.4370613112364617e-5	4.494607342481025	1.6752646870773466e-18
ENSMUSG00000109222	NA	3.840015476877009	9.46516869182702e-11	3.847387901074859	8.229624770776611e-10	3.476922178960409	1.9522085843570205e-9
ENSMUSG00000021176	Efcab11	-2.03954	9.499964545824615e-11	-0.43399	0.21183825742698997	-0.0144495	0.9605928454045789
ENSMUSG00000047643	NA	-3.81798	1.0755183401632363e-10	1.0315539064946404	0.00444976	0.15376629844940815	0.6960585816670889
ENSMUSG00000116274	NA	-3.81591	1.1008200769142113e-10	0.20033037066977136	0.7495609026764077	-0.373029	0.3421402277092923
ENSMUSG00000028175	Depdc1a	-2.29893	1.1052064534378452e-10	0.0915464	0.850577	0.4728685924402982	0.042284916888344924
ENSMUSG00000034959	Rubcnl	-1.29746	1.1468611254250099e-10	0.4273939540108298	0.0333451	-0.305332	0.0834345
ENSMUSG00000031805	Jak3	-1.14004	1.2091651505239377e-10	-0.120876	0.643268	0.19765908230631427	0.20762173777637402
ENSMUSG00000091586	Cyp4f17	-1.28221	1.2201183317907637e-10	-0.221924	0.39118155870719995	-0.1302	0.487034
ENSMUSG00000032849	Abcc4	-0.742597	1.238603815492473e-10	-0.390701	0.00305475	0.19615317802528395	0.0794281
ENSMUSG00000035694	Caps2	-0.562401	1.271221304878018e-10	0.0832955	0.5367052193037823	0.3436726297205873	7.073460785265707e-5
ENSMUSG00000106247	NA	-1.76514	1.3076574310769355e-10	-0.213593	0.5426130885183618	0.5793807471367143	0.00207942
ENSMUSG00000036553	Sh3tc1	-1.09817	1.3303102427121497e-10	-0.294315	0.16340333177776362	-0.201397	0.20609806777026093
ENSMUSG00000024598	Fbn2	-0.989426	1.3743718355239801e-10	0.0810343	0.7413772779621766	0.3243979351645834	0.0142919
ENSMUSG00000063895	NA	-1.47246	1.5216918055433216e-10	-0.314676	0.2564171600890798	0.46740276960197097	0.00619159
ENSMUSG00000030929	Eri2	-0.907596	1.5718245708695013e-10	-0.507567	0.0013923	-0.190076	0.16423413825506894
ENSMUSG00000032440	Tgfbr2	-0.727056	1.5839069124231656e-10	0.15404931533516406	0.31258673840962664	-0.044205	0.733861
ENSMUSG00000060096	NA	-1.52062	1.7306931398189168e-10	0.2897305962869003	0.27051853958825617	-0.419167	0.0352567
ENSMUSG00000061062	NA	-1.68667	1.7306931398189168e-10	0.5890336080134959	0.010836740553834752	0.20376421739260317	0.33993424094319735
ENSMUSG00000001095	Slc13a2	-1.70066	1.8443763892668967e-10	-0.682409	0.015959803404863228	-1.16792	1.9421946773421382e-7
ENSMUSG00000061808	Ttr	0.7568332391196719	1.973275904492761e-10	-1.165	1.9582217332990536e-15	-0.321482	0.012476068373596185
ENSMUSG00000099583	H3c4	1.0059007101440267	2.0317015744790074e-10	0.5415536199300957	0.00689605	0.0662489	0.7503247280870884
ENSMUSG00000054931	Zkscan4	-1.18919	2.0317015744790074e-10	-0.206166	0.40386688237470447	-0.235554	0.1641872525421851
ENSMUSG00000029630	Cyp3a25	-3.35236	2.054752588872958e-10	-0.858164	0.0756351	-0.460032	0.1913594459540495
ENSMUSG00000026142	Rhbdd1	-1.08648	2.054752588872958e-10	-0.307647	0.14083827941168714	-0.0128393	0.9462806755159673
ENSMUSG00000100225	NA	2.1489137280090778	2.0649333615336375e-10	0.5247033181573144	0.42248063624818627	1.3921105158083438	9.607427586864958e-5
ENSMUSG00000078213	Btbd35f4	-3.77471	2.1459952192917456e-10	-0.780168	0.1595189010344505	-0.366546	0.3568812032621161
ENSMUSG00000047535	Or52z1	-2.46592	2.184482449632834e-10	0.0486811	0.9302244508595944	-0.114881	0.7128385890254361
ENSMUSG00000063522	Ly6m	-0.589646	2.1892518083348334e-10	0.019580030051809534	0.915457	0.1477384097386496	0.12980457646468252
ENSMUSG00000094566	NA	-1.76523	2.2717335303015667e-10	-0.561077	0.0625861	-0.748668	8.532181412980174e-4
ENSMUSG00000115074	Ndor1	-3.76645	2.3426017796977183e-10	0.10093381956359848	0.8902696774906543	-1.50368	2.620703248267456e-4
ENSMUSG00000049625	Tifab	-0.961398	2.5335655803168617e-10	-0.0298465	0.9154441411933744	-0.338819	0.014860744309460654
ENSMUSG00000116069	NA	-1.29232	2.610533656051159e-10	0.3398806034668777	0.12131503494663336	0.32726919401295246	0.046972
ENSMUSG00000050926	Dcaf12l2	-1.97822	2.610533656051159e-10	0.20442580547597794	0.5785496046191159	-0.281992	0.2613911172200779
ENSMUSG00000073043	Atoh1	-2.00197	2.693053886364711e-10	-0.231474	0.5557979158577914	-0.338214	0.1773719010339012
ENSMUSG00000054116	NA	3.0281827277069353	2.7910796316141145e-10	2.79322	2.3198672220274445e-7	2.5820597001392427	6.36393667884837e-8
ENSMUSG00000027536	Chmp4c	-0.980022	2.8108000660366787e-10	-0.08863	0.720531	0.20259570762656684	0.15121742917520709
ENSMUSG00000064215	Ifi27	-1.11939	2.900296474394865e-10	-0.617214	0.00161067	-0.398565	0.011280359289226329
ENSMUSG00000040938	Slc16a11	-0.959483	2.955052816850794e-10	0.0034569	0.9902670579177759	0.3654893472501739	0.00471953
ENSMUSG00000066804	Vmn1r83	-0.691446	2.9664463811347736e-10	0.0248921	0.9069152012249595	0.1493836320885678	0.17842369232682037
ENSMUSG00000044581	Spata31h1	-0.867218	3.072785042967913e-10	0.0678062	0.7680295115840244	0.00697229	0.9655267097024025
ENSMUSG00000002325	Irf9	-0.815913	3.176896264970216e-10	0.0736126	0.7264837153902903	0.16162540484388177	0.1980132368479993
ENSMUSG00000042894	Or4c35	-0.643498	3.4912477770818266e-10	0.020300552974186856	0.9194646672257892	0.12518735765774147	0.24290468632761228
ENSMUSG00000046723	Adam24	-1.91981	3.716146008464341e-10	-0.53787	0.10362226540531821	-0.676172	0.00501055
ENSMUSG00000075391	Glo1-ps	3.1530515031712945	3.7274151409966097e-10	2.6218545025082185	1.363045694827919e-5	1.4772629005668985	0.0138995
ENSMUSG00000040528	Milr1	-1.9421	3.7569810624036714e-10	-0.421899	0.22451130097674174	-0.32193	0.1942649935575861
ENSMUSG00000036693	Nop14	0.6610870003365333	3.828218752000982e-10	0.2118554459387462	0.14021774611554744	0.19321851602050918	0.0861568
ENSMUSG00000107822	Or10b1	-2.89895	4.038469673288747e-10	-0.176596	0.7549094594444014	-0.0222958	0.9525136192430046
ENSMUSG00000036887	C1qa	-0.663443	4.37400943359035e-10	0.0877682	0.5910595564161035	-0.998626	4.541110260316377e-23
ENSMUSG00000114261	NA	-2.62548	4.75288993393138e-10	-1.63891	9.154379024845747e-5	-1.18285	1.5217609851465457e-4
ENSMUSG00000054889	Dsp	-0.953017	4.948066077172919e-10	-0.151633	0.48415170453245254	-0.142313	0.3432036249729987
ENSMUSG00000114951	NA	-1.68206	4.982185544698479e-10	-0.247071	0.4670765192842175	-0.172045	0.4625712461314362
ENSMUSG00000099997	Tubb4b-ps2	-1.8273	5.029109120284795e-10	-0.748815	0.015098687946338864	-1.33945	5.698475027207949e-8
ENSMUSG00000050147	F2rl3	-2.03461	5.133972152480599e-10	-0.883585	0.00816153	-0.226394	0.39271155420068937
ENSMUSG00000117001	NA	-0.558241	5.161914173913119e-10	0.0471606	0.7678742661289071	0.3726569096203022	2.086652380491173e-5
ENSMUSG00000020186	Csrp2	-1.37739	5.161914173913119e-10	-0.164109	0.5911053676653281	-0.183218	0.3574211267292536
ENSMUSG00000022055	Nefl	0.5395936902061174	5.367903745020924e-10	-0.0964472	0.460532	-0.716236	2.35602406962183e-17
ENSMUSG00000043310	Or51s1	-0.560399	5.471728978078786e-10	-0.00586774	0.9754066182061754	0.1109353933608865	0.25870486625719596
ENSMUSG00000044937	Ttc41	-1.01041	5.577914086403396e-10	-0.129697	0.5855625235103621	-0.0887113	0.5909249501794085
ENSMUSG00000021638	Ocln	-1.24748	5.693511568487655e-10	-0.601593	0.00653949	0.5508536582744032	2.9487377586188556e-4
ENSMUSG00000115302	NA	1.770208058807571	5.985113781249971e-10	2.243028301676744	1.422030170462584e-16	2.1480669447081278	8.138927554825508e-18
ENSMUSG00000105204	NA	-1.67439	6.031454893019646e-10	-3.95425	2.6919596999059643e-24	-0.704738	0.0013658
ENSMUSG00000022297	Fzd6	-1.01149	6.161626078376111e-10	-0.34622	0.076238	0.19823965676507746	0.17945151706721044
ENSMUSG00000075102	Or4c116	-1.0924	6.564373258684348e-10	0.28552832444187815	0.1560690841134864	0.21895814349929463	0.15854483199860336
ENSMUSG00000081939	NA	-2.53918	6.684611613843413e-10	-1.76037	2.414965878070297e-5	-0.88138	0.00339951
ENSMUSG00000029735	Tpk1	-0.560949	7.049106320710695e-10	0.0653633	0.6596359748668178	0.41664435680119083	2.0110561510740798e-6
ENSMUSG00000025353	Ormdl2	-2.26784	7.049923193854997e-10	0.3036497605062883	0.42257721806141996	0.22805719620332568	0.3981321486247469
ENSMUSG00000083256	Kars1-ps1	-3.70079	7.152822046689197e-10	0.6951239116785609	0.11442146824570734	0.0954315	0.8230651147559843
ENSMUSG00000100755	Rps23-ps1	0.5482151471219295	7.263337543842284e-10	-0.180388	0.12258439871482903	-0.512198	5.0733885846190645e-9
ENSMUSG00000092310	NA	3.2833415347416817	7.316107082057212e-10	-0.78627	0.3016649438391524	1.686257232461574	0.00628911
ENSMUSG00000101846	NA	-3.69749	7.360594452184647e-10	-0.859903	0.12746813244451163	-0.00890106	0.9855936555634748
ENSMUSG00000005864	Cnga2	-1.69727	7.517033127456535e-10	-0.41145	0.19315550805852275	0.061284070871123204	0.8082674613911045
ENSMUSG00000054320	Lrrc36	-1.89542	7.517033127456535e-10	-0.23671	0.5375121047328241	-0.778476	0.00142009
ENSMUSG00000075091	Or4c125	-1.20607	8.920686079144177e-10	-0.155783	0.5741495329498144	0.012585034591216841	0.9522872352033646
ENSMUSG00000022798	Tex55	-1.84543	8.973253776298234e-10	-0.858039	0.00619542	-0.909525	1.7041631990642804e-4
ENSMUSG00000079374	NA	-0.723535	9.299440289239232e-10	-0.295273	0.037602388624469484	-0.297096	0.00864303
ENSMUSG00000097328	Tnfsf12	1.040523864781023	9.505405656826383e-10	0.5336414180118386	0.015663694520085324	0.0682492	0.7624696992429701
ENSMUSG00000059910	Or4x11	-0.576091	1.0021986229751368e-9	0.00133938	0.9945438808022398	0.12294896856552232	0.2209287582153043
ENSMUSG00000002233	Rhoc	0.9462371444709006	1.0326163283056575e-9	-0.244357	0.3540061236143378	-0.306666	0.0901991
ENSMUSG00000056055	Sag	-0.637248	1.0414446298334931e-9	0.00236482	0.9905826607720891	0.20781039532345882	0.043273483795773726
ENSMUSG00000091386	Or2a55-ps1	-2.06473	1.134565281493643e-9	-0.188976	0.6641836728726104	-0.448008	0.0876879
ENSMUSG00000046173	Pabpc6	-1.85754	1.2004813111076296e-9	-0.149261	0.722485	-0.345399	0.16027034906105522
ENSMUSG00000113416	NA	-1.55513	1.2501684403589312e-9	-0.834367	0.00221704	-0.385796	0.0703944
ENSMUSG00000114308	NA	-2.58306	1.2501684403589312e-9	-0.825281	0.0485618	-1.06971	6.528481567545621e-4
ENSMUSG00000083420	NA	-1.52426	1.2501684403589312e-9	-0.398818	0.17263856883955764	0.7185033573573706	3.127282795372618e-5
ENSMUSG00000118275	NA	-3.25126	1.314974546878758e-9	-0.643088	0.21310450333028785	-0.577532	0.10929767758462658
ENSMUSG00000113149	NA	-1.72777	1.3382516258479916e-9	-1.99493	3.858296402727446e-10	-1.05005	8.247236971371173e-6
ENSMUSG00000037580	Gch1	-1.39935	1.460180833518997e-9	-0.727716	0.00366579	-0.130378	0.5400458989925478
ENSMUSG00000079633	Rhox4d	-3.65276	1.4726976302713317e-9	0.2939612474192829	0.6240110062988756	-0.591311	0.14560190254817162
ENSMUSG00000026928	Card9	-1.30348	1.4840919934342345e-9	0.0750081	0.8235828889331627	0.13654498154816036	0.479598
ENSMUSG00000011382	Dhdh	-0.60523	1.491773597777341e-9	0.00110118	0.9958125417075251	0.028886227963293907	0.8112386610013268
ENSMUSG00000030543	Mesp2	1.723804465368484	1.5052482583360348e-9	0.8322215981966201	0.043127856768140974	0.6257733748344464	0.0590617
ENSMUSG00000078673	Mup19	-3.64802	1.5394186991867396e-9	-3.64802	4.909971245019733e-8	1.5757399215054866	8.186833216414973e-9
ENSMUSG00000058883	Zfp708	2.427708938009022	1.571069267039313e-9	0.14176226005317155	0.900637	1.7829572549449193	1.6465337863649614e-5
ENSMUSG00000044022	Pcdhb21	0.8817610627755222	1.5763104248169954e-9	0.4368339279615251	0.0201206	0.8939032725222034	5.694706876404078e-11
ENSMUSG00000024233	Lyzl1	-2.56829	1.5786942399656767e-9	-0.317873	0.5065582845639823	-1.52864	3.391397644152499e-6
ENSMUSG00000115171	NA	-0.892486	1.594242624459969e-9	-0.273214	0.1385618111959888	-0.0913227	0.5474856453077914
ENSMUSG00000051431	Gpr87	-1.60439	1.6614881913789448e-9	-0.571286	0.0504782	0.059334637399932624	0.8107905714850507
ENSMUSG00000048647	Exd1	-1.00153	1.6674765328473908e-9	0.19652593067125632	0.34796975384830514	-0.062904	0.7155474875647947
ENSMUSG00000022805	Cfap91	-0.61121	1.6721128942232055e-9	0.0527852	0.7655584438597259	0.31430414020476677	0.00114265
ENSMUSG00000022148	Fyb1	-0.82942	1.751108066012308e-9	-0.174175	0.353649	-0.588387	3.0128253373493504e-6
ENSMUSG00000023892	Zfp51	1.0602845393988671	1.7622404373960855e-9	0.653027	0.00281696	0.6583822927050771	1.7912668140199146e-4
ENSMUSG00000105388	Rpl36a-ps2	0.6145957325855903	1.8401492690007947e-9	0.0997733	0.5444112921964398	-0.299279	0.00491002
ENSMUSG00000026637	Traf5	-0.618401	1.8401492690007947e-9	0.15840089486145592	0.24624388986067788	0.39426296235539043	3.93731101283869e-5
ENSMUSG00000083465	NA	-1.46371	1.8535008624409498e-9	0.1400266023992922	0.6728707302498286	0.6856022165243957	5.646621099894121e-5
ENSMUSG00000043439	Epop	0.6385577650995707	1.878265940805061e-9	0.044698594380847126	0.8287112270398874	-0.607058	2.484648204501809e-8
ENSMUSG00000028643	Svbp	1.1452830730311372	1.9010106986637845e-9	0.4260168358201046	0.1287999952407531	0.18474490782176028	0.4299173578098866
ENSMUSG00000118318	Vmn1r183	-0.565025	1.9150567878538437e-9	-0.0416995	0.8051114529805338	0.11902291346896358	0.2366018329958138
ENSMUSG00000029456	Acad10	-1.07012	1.9232054562398955e-9	-0.211938	0.36889594256180064	0.4251236386399165	0.00314648
ENSMUSG00000030720	Cln3	-0.862954	1.9364219159148698e-9	-0.277073	0.12069218833984394	0.0605008	0.6905594494740511
ENSMUSG00000027824	Vmn2r1	-0.53763	2.0157777341389043e-9	0.011415488327927333	0.950261	0.1941410795724008	0.0349827
ENSMUSG00000070034	Sp110	-0.582729	2.0157777341389043e-9	-0.0553721	0.7413772779621766	-0.153354	0.12972493238647595
ENSMUSG00000035772	Mrps2	0.6570497149239756	2.0707527868084584e-9	0.1641217706233294	0.30833291603327084	-0.184015	0.12767858796217635
ENSMUSG00000078664	Sprr2a1	-1.69124	2.311336820814421e-9	-0.719563	0.0171155	-0.0853491	0.7408640072225103
ENSMUSG00000105096	Gbp10	2.8068847808844075	2.379004632627406e-9	1.7717168322464498	0.00596906	1.8818532529090493	1.8494047206478207e-4
ENSMUSG00000094700	Vmn1r158	-1.71918	2.422487602685248e-9	-0.84559	0.00536275	-1.50317	1.7630048595065056e-9
ENSMUSG00000000739	Sult5a1	-0.990842	2.464146552249524e-9	-0.197498	0.3750398875503321	0.12217369923091173	0.442532
ENSMUSG00000084897	NA	-0.541576	2.464146552249524e-9	0.14394594139692385	0.23986946968922532	0.20687896711956885	0.025075782457014844
ENSMUSG00000083397	NA	-1.20782	2.498146232269648e-9	-0.260319	0.31066532946782494	-0.224238	0.2202390770768461
ENSMUSG00000092111	Vmn2r113	-0.614625	2.582163409709194e-9	-0.00221747	0.9910675003587749	0.1276661886379715	0.23399757145918815
ENSMUSG00000075383	Or1n1	-0.53135	2.595120891910369e-9	0.0502344	0.7463346232771735	0.1944914302373984	0.0338566
ENSMUSG00000027015	Cybrd1	-0.70491	2.607015318445709e-9	-0.103802	0.5634466383973195	0.0874542	0.4843609917545057
ENSMUSG00000048992	Prss32	-1.48155	2.6407657993168668e-9	-0.835864	0.0017649	-0.716943	5.630798964066224e-4
ENSMUSG00000102422	Iqschfp	2.467612650866565	2.662715959885947e-9	3.490740398339549	5.66802203022291e-23	1.2093537072710998	0.0113975
ENSMUSG00000095952	NA	-1.55763	2.662715959885947e-9	0.5832497316539288	0.012858789413473489	0.6005053239045783	0.00106433
ENSMUSG00000115159	NA	-3.61186	2.662715959885947e-9	-1.5149	0.0085293	-0.689769	0.0933586
ENSMUSG00000043424	Eif3j2	0.788689	2.7120737960665524e-9	-0.124135	0.603019	-0.241685	0.10626319215881788
ENSMUSG00000093445	Lrch4	0.8494915526940212	2.7356861695575678e-9	0.41393072495885935	0.0241008	0.059964029469953585	0.742075
ENSMUSG00000042228	Lyn	-0.757547	2.7356861695575678e-9	0.042529570929108626	0.8523129730401062	-0.622142	1.199796845650352e-7
ENSMUSG00000073386	9830107B12Rik	-1.39558	2.745391474331938e-9	-0.0971573	0.7885143999894566	-0.427179	0.0317661
ENSMUSG00000079227	Ccr5	-0.773646	2.795010797124254e-9	0.2633516844861493	0.0846199	-0.329644	0.00697408
ENSMUSG00000023971	Rrp36	0.8501697618125219	2.7981235886022434e-9	0.47821358097997774	0.00703889	0.28056394777292676	0.0672222
ENSMUSG00000051439	Cd14	-1.34429	2.876946809696404e-9	0.11456621416728535	0.7265533078642341	-0.42224	0.028906570996694227
ENSMUSG00000053287	Or9g19	-1.50455	3.074585885151411e-9	-0.299093	0.33589510761202374	-0.207809	0.3481242721878654
ENSMUSG00000066902	Rps23-ps2	0.9849821435181517	3.131516269217978e-9	-0.391095	0.1442427706683017	-1.24209	7.960413233536744e-10
ENSMUSG00000038984	Tspyl5	0.6113075192109325	3.145700513592297e-9	0.3282340922103134	0.0078519	-0.266609	0.013940453295642011
ENSMUSG00000055780	Usp26	-2.12465	3.2688158511946074e-9	0.023362689080975833	0.9676677358156882	-0.0942122	0.7575852443699004
ENSMUSG00000057402	Cldn34b2	-2.25039	3.275649847919446e-9	-1.0842	0.00466269	-1.66864	8.944913330336085e-8
ENSMUSG00000069372	Ctxn3	-1.44429	3.2926485176180352e-9	-0.0308442	0.9414236914963691	-0.709387	5.219236309054929e-4
ENSMUSG00000118537	Shld3	-1.88805	3.356349736447127e-9	-0.540176	0.12106468971880936	-0.39344	0.12228981939996877
ENSMUSG00000102805	Arfip1	-2.79382	3.3787600032851784e-9	1.0487254176061327	6.495003151728122e-4	0.0816652	0.8220136751855291
ENSMUSG00000083745	NA	-1.29548	3.531605006513026e-9	-0.988514	3.0914029468626536e-5	0.19116741573198937	0.3111825258852045
ENSMUSG00000029155	Spata18	1.893543526338093	3.750304625291878e-9	1.0838712918804705	0.0139901	1.2377052145196454	2.0345185780370657e-4
ENSMUSG00000033192	Lpcat2	-0.79082	3.764277159473832e-9	0.3770794591473461	0.00822418	-0.561384	5.102828330552592e-6
ENSMUSG00000018776	Slc35g3	-1.77391	3.857319836076841e-9	-0.791683	0.012474984934375676	-0.765358	0.00156446
ENSMUSG00000062646	Ganc	-0.723235	3.857319836076841e-9	-0.0462178	0.8314853131888611	0.015074083574145906	0.916936
ENSMUSG00000069289	Vmn1r203	-0.570605	3.857319836076841e-9	0.059671730313331006	0.71478	0.35007279021756993	1.5492238901420767e-4
ENSMUSG00000083833	NA	0.8136961573082141	3.857319836076841e-9	0.3895334703533607	0.0299559	-0.297834	0.0556587
ENSMUSG00000065952	Rps23rg1	-1.1447	3.959903990531845e-9	0.11502817142319727	0.6841466553209354	-0.25436	0.14764822637468605
ENSMUSG00000047655	Vmn1r74	-1.07864	3.970446087700081e-9	-0.207043	0.3962015933902096	0.10970285913590888	0.5297589859859743
ENSMUSG00000110621	Or7g22	-2.60234	4.102504995378657e-9	0.5622785013957672	0.12550984236774645	-0.622425	0.0513965
ENSMUSG00000046721	Rpl14-ps1	0.6671057804657541	4.111871773688996e-9	-3.68323	2.6800588652248105e-93	-2.40021	1.1936898647142105e-70
ENSMUSG00000059279	Or2t43	-1.65603	4.116345133769997e-9	-0.974385	0.00109406	-0.588313	0.010266728631423049
ENSMUSG00000024696	Lpxn	-1.92754	4.147638150308666e-9	-0.129091	0.7800947419252031	-0.734212	0.00438042
ENSMUSG00000000290	Itgb2	-0.793989	4.188119866640424e-9	0.11571115507999422	0.556584	-1.23891	4.541722405941724e-22
ENSMUSG00000031766	Slc12a3	-0.910946	4.2955157982365274e-9	0.3120266699597145	0.0713555	0.16365882635271697	0.2594542264791295
ENSMUSG00000028599	Tnfrsf1b	-0.950148	4.2955157982365274e-9	-0.0741296	0.7820397616662802	-0.661247	5.2191307855222355e-6
ENSMUSG00000118653	Ube2srt	-2.51803	4.37584865240567e-9	-2.21947	1.3574614990933436e-6	-0.0737005	0.8333181329451214
ENSMUSG00000053830	NA	-1.40083	4.4812666755100494e-9	-0.824712	0.00142411	-0.185237	0.3844260431316815
ENSMUSG00000079677	Fdx2	0.7537073493393559	4.6078710810546664e-9	-0.501408	0.00377611	-1.11141	7.123293036493957e-15
ENSMUSG00000007907	Cabs1	-3.57383	4.672429221521575e-9	-0.736636	0.22017331940713325	-0.131518	0.7712937812900539
ENSMUSG00000081894	NA	-2.28085	4.711652425249312e-9	-0.477616	0.25668322994894155	0.23468545144232789	0.40821186724924485
ENSMUSG00000046615	Actrt1	-3.57107	4.793065348797473e-9	0.5848776890803576	0.2361682469013554	-0.128256	0.7768669824665583
ENSMUSG00000045929	NA	-1.2935	4.8068685970956125e-9	-0.518923	0.037356	0.11632814462686404	0.5647951039999792
ENSMUSG00000047619	Ddi1	-1.34192	4.8068685970956125e-9	0.18253172041565352	0.5335373834690491	0.24290535965088367	0.19961360040391646
ENSMUSG00000038607	Gng10	0.7881662809871138	4.80778049217893e-9	-0.0718233	0.7919561320743568	-0.481277	0.001064
ENSMUSG00000102337	NA	-3.56813	4.897469458037621e-9	-0.0822224	0.9187840358977414	0.3804345398641537	0.3148553110869934
ENSMUSG00000080855	Rpl35-ps1	-3.5677	4.903537011241843e-9	-0.504262	0.42346413972751235	-0.194151	0.6595339373998689
ENSMUSG00000097327	NA	-0.53514	4.903537011241843e-9	0.11701518418751788	0.36588677147942256	0.14197423350098104	0.14083991829361728
ENSMUSG00000091531	Or12d2	-0.526423	4.9384680668689395e-9	0.0874655	0.5227177905530249	0.26683	0.0029132
ENSMUSG00000022860	Chodl	-0.528376	5.050724797729681e-9	0.071909112224840685	0.6185704347802532	0.17879395293521982	0.055354982498506754
ENSMUSG00000003429	Rps11	0.5608261634433662	5.136075400460638e-9	0.044609739500062855	0.8020818378087319	-0.288298	0.0034363
ENSMUSG00000044024	Rell2	0.5467931099753283	5.1565380119239345e-9	0.1763712734871591	0.15835166265461395	-0.501693	6.619719010069626e-8
ENSMUSG00000020963	Tshr	-1.44922	5.173220887261632e-9	-0.393956	0.17754692670733951	0.0719314	0.7562083203445122
ENSMUSG00000032988	Slc16a8	-1.76204	5.218158107472514e-9	-0.0431725	0.9291093554880926	0.2321745187067832	0.3255035742322959
ENSMUSG00000046924	Vmn1r179	-1.15924	5.226751871661847e-9	-0.175679	0.521934	-0.15459	0.4065914654811298
ENSMUSG00000093490	NA	-2.67183	5.24835379372081e-9	-0.66669	0.1476015309181625	-0.141873	0.688079
ENSMUSG00000043333	Rhbdl2	-1.82268	5.328951140217755e-9	-0.68869	0.0384793	-0.532354	0.0323286
ENSMUSG00000078324	Btbd35f14	-2.76813	5.442444070533977e-9	0.8883119906206987	0.00711483	-0.381602	0.263434
ENSMUSG00000098754	Prn	-1.9171	5.442444070533977e-9	-0.0984402	0.8366055217846529	-0.482234	0.0627863
ENSMUSG00000075525	NA	1.4364482031808585	5.510490317558015e-9	1.247348302839468	9.63578589650842e-6	2.055795090331675	3.119148222206117e-23
ENSMUSG00000070847	Vmn2r30	-0.64368	5.510490317558015e-9	-0.110973	0.4991202015911917	0.0456059	0.7168088225835787
ENSMUSG00000052759	Gpr25	1.0137512565270934	5.510490317558015e-9	-0.453399	0.10477526628758767	-0.529093	0.00967745
ENSMUSG00000039754	Alkbh4	1.0126172694261202	5.572007677341501e-9	0.4387056364896603	0.0671379	0.167763	0.4208918567441461
ENSMUSG00000096160	NA	-2.06343	5.651174095894613e-9	-0.619706	0.0986515	-1.20604	2.0734506859478368e-5
ENSMUSG00000020017	Hal	-1.54974	5.748869913074771e-9	-2.0175	3.055365376194526e-11	-1.0207	5.462442894335315e-6
ENSMUSG00000033967	Rnf225	-1.47258	5.7722524814547535e-9	-0.590636	0.0345184	-0.345511	0.10625025943456018
ENSMUSG00000063232	Serpina11	-1.84036	5.818137101985417e-9	-0.679249	0.0438693	-0.558267	0.0262065
ENSMUSG00000062382	Ftl1-ps2	-0.994008	5.997265009094315e-9	-0.247184	0.26050984222282103	0.0795847	0.6412145048915266
ENSMUSG00000083210	NA	-2.75866	6.160141645304008e-9	-0.958884	0.037423	-0.884629	0.00910716
ENSMUSG00000079022	Col22a1	-0.786152	6.312570063124792e-9	0.054896077442624695	0.8119437729054982	0.1546340993742031	0.2373678003589737
ENSMUSG00000047462	Gpr141b	-2.13477	6.3195118944306165e-9	-0.195079	0.6801342894713567	-0.257074	0.3778808711737757
ENSMUSG00000082629	Pwwp4-ps	-1.27563	6.408767206940521e-9	-2.68776	2.109398364567584e-22	-1.4651	4.1539468379999223e-13
ENSMUSG00000032381	Ciao2a	0.7732210424771172	6.514822745716664e-9	-0.360601	0.0598434	-0.2016	0.18607814145756016
ENSMUSG00000035778	Ggta1	-1.10271	6.5611392683151e-9	0.034775217469637854	0.9170074958059191	-0.783582	2.943550309724861e-6
ENSMUSG00000095936	Zscan4e	2.7502831623200374	6.58966294544563e-9	1.0754232574510658	0.1816233916901111	0.6115848383308917	0.34530267897421896
ENSMUSG00000034765	Dusp5	0.9219036822194377	6.8680148251305655e-9	0.42658527705485894	0.044740715176635505	0.3276691603791675	0.0544824
ENSMUSG00000082078	NA	-3.15305	6.872404559419485e-9	0.36139732938990843	0.47638134964753037	0.7825820766840261	0.00800059
ENSMUSG00000104577	NA	-0.554638	7.0026345887102346e-9	-0.00109353	0.9956342824655071	0.17803343178063524	0.0680967
ENSMUSG00000095217	H2bc15	2.300972777112787	7.038505076443023e-9	0.8782140369019709	0.18895068070209955	2.1578238569947485	9.175956083752556e-9
ENSMUSG00000113869	NA	-1.18245	7.4054271702656384e-9	0.151928	0.5821818308360575	0.7998114340841884	6.14098484034289e-8
ENSMUSG00000001870	Ltbp1	-0.537536	7.607288360832901e-9	0.084468	0.5554106350191137	0.19113756165468185	0.0436465
ENSMUSG00000117682	NA	-2.0525	7.610727887584362e-9	-0.193932	0.6725781456759844	-0.709061	0.00988721
ENSMUSG00000091900	NA	1.774763357067139	7.693155466688318e-9	1.7198368894042309	3.450791428883552e-7	1.5455427421776429	1.5480553705271714e-7
ENSMUSG00000095928	Or5ac22	-0.542042	7.720612338970506e-9	-0.0689261	0.6499937285802229	0.2927971603921309	0.00141295
ENSMUSG00000047347	Tdg-ps	-1.8304	7.738363532927472e-9	-0.400681	0.2708465710731344	-0.0693705	0.8091542992442188
ENSMUSG00000061371	Zfp873	-0.991542	7.79149785689708e-9	-0.254162	0.24761599976474172	0.2729088874252435	0.0655876
ENSMUSG00000042190	Cmklr1	-0.983249	8.125783932835178e-9	0.3088827461710288	0.10481706037357885	-0.705171	3.6153827227902393e-6
ENSMUSG00000003436	Dll3	-1.57387	8.132063563306159e-9	-0.144048	0.7122025253517517	-0.663868	0.00311034
ENSMUSG00000111824	NA	-0.496859	8.235379731403335e-9	0.0440232	0.7742342559892447	0.28405459022186735	0.00100931
ENSMUSG00000071632	2510002D24Rik	0.7096687614648376	8.235379731403335e-9	0.4491997364311331	0.00210126	0.37662334111837464	0.0022968
ENSMUSG00000020695	Mrc2	-0.805251	8.26533768039759e-9	-0.38082	0.019537	-0.0757286	0.6085751487423594
ENSMUSG00000042607	Asb4	-1.80474	8.26533768039759e-9	-1.09235	9.244696819148416e-4	-0.0541777	0.8496131722551021
ENSMUSG00000072983	4933414I15Rik	-1.70868	8.412616225625193e-9	0.055600355579210156	0.905512	-0.19902	0.43193709547976367
ENSMUSG00000113145	NA	-3.52927	8.45638857957104e-9	-0.214489	0.7735418871573353	0.18824764096035845	0.6562328829665355
ENSMUSG00000033208	S100b	0.551937	8.62760758658497e-9	-0.0828849	0.5981953364555674	-0.335871	5.606519547923548e-4
ENSMUSG00000015478	Rnf5	0.6294287611710611	8.856127335424495e-9	0.13285491098484997	0.43187051530486464	-0.482895	1.864178178795902e-5
ENSMUSG00000028545	Bend5	0.7828550859222704	8.872073415267367e-9	0.31876295225572804	0.0836153	0.022009910858364793	0.903121
ENSMUSG00000049806	Or9s18	-0.580262	8.953266922936643e-9	0.0257427	0.8956091471719585	0.12117935309264963	0.25311282178835526
ENSMUSG00000083287	NA	1.2294911897986645	9.047089592837874e-9	-4.92698	2.5494112399534897e-20	-4.92698	3.7823973499344365e-29
ENSMUSG00000113397	NA	-0.64777	9.149147998934559e-9	0.13626281621663508	0.3830316404903551	0.0745636	0.5419466253169857
ENSMUSG00000109540	NA	-0.756786	9.17693283433935e-9	-0.0840455	0.6930413361739167	-0.0778172	0.5794530372650311
ENSMUSG00000105504	Gbp5	-0.509071	9.17693283433935e-9	0.0521869	0.7329855647536446	0.027712298721339998	0.8010593099030563
ENSMUSG00000053647	Gper1	-0.978966	9.17693283433935e-9	-0.0596411	0.8365560344699166	0.4309675378160026	0.00197359
ENSMUSG00000066270	NA	2.235171638517744	9.215889235222544e-9	0.2378016789142324	0.805008	-1.0891	0.0621257
ENSMUSG00000084001	NA	-3.51703	9.378041892751517e-9	1.1620050763690208	0.00246302	-1.1117	0.00977446
ENSMUSG00000051220	Ercc6l	-0.583329	9.723998842072593e-9	0.064987	0.7009736144947143	0.235521	0.017864384112830346
ENSMUSG00000025279	Dnase1l3	-1.25963	9.839382358958966e-9	-0.737453	0.00217498	-0.445307	0.0186215
ENSMUSG00000062510	Nsl1	-0.654647	9.852262312170486e-9	0.1198342670470784	0.46547782878402794	0.4041171135472014	9.172174292066013e-5
ENSMUSG00000050222	Il17d	0.7710094507800621	1.0278911996114912e-8	-0.218472	0.30808362633692876	-0.284471	0.057982
ENSMUSG00000050108	Bpifc	-1.61974	1.037927172553018e-8	-0.168882	0.6627245696210334	-0.350788	0.13514962428427787
ENSMUSG00000114836	NA	-0.503785	1.0518598212287607e-8	0.0370855	0.8155764728959318	0.18663395645715014	0.0402841
ENSMUSG00000107411	NA	-0.888672	1.0561825112146588e-8	0.049702124734432626	0.853762	-0.06604	0.6856621076303151
ENSMUSG00000029622	Arpc1b	-0.882818	1.0826890942611746e-8	0.4409940371195876	0.00506492	0.00421275	0.9813129702989536
ENSMUSG00000022512	Cldn1	-1.40685	1.0849593807409359e-8	-0.212917	0.5150264787644923	-0.707767	6.333750878476057e-4
ENSMUSG00000048047	Zbtb33	0.6516528773344415	1.0849593807409359e-8	0.0380443	0.870078	-0.145451	0.25825278866958473
ENSMUSG00000059136	Or13a25	-0.496439	1.1065634276443142e-8	0.0755739	0.5776585829307506	0.25368067093945945	0.00378426
ENSMUSG00000073962	Or51a7	-2.03559	1.1190616072565153e-8	-0.56479	0.14262853504966005	-0.556924	0.043743
ENSMUSG00000022445	Cyp2d26	-1.83817	1.127843305635186e-8	-0.42775	0.243596	-0.634418	0.013097257838375119
ENSMUSG00000078974	Sec61g	-0.792223	1.1297054819826038e-8	-0.276203	0.1086975899236068	-0.446927	4.593563885199842e-4
ENSMUSG00000075304	Sp5	1.8004683505323729	1.152944517289751e-8	-0.766081	0.2396709497625339	0.7539440624250187	0.0365216
ENSMUSG00000063188	Or1o1	-0.577283	1.168343337390734e-8	0.11889729663711027	0.40985493032275633	0.18299013870042263	0.0715379
ENSMUSG00000037005	Xpnpep2	-0.97774	1.1754489160231814e-8	-0.301687	0.15640147292676645	-0.109948	0.5178331964662606
ENSMUSG00000068303	Spr-ps1	-0.523478	1.1768082714514091e-8	0.015387285442435917	0.9330861638307195	0.16607803033377758	0.0803637
ENSMUSG00000107584	NA	-0.570104	1.1951413792352153e-8	0.068071	0.6762969093420396	0.13929982067257474	0.17908076434569806
ENSMUSG00000062093	NA	-1.19469	1.219781607801417e-8	0.00420252	0.9903109301144264	-0.311161	0.0927625
ENSMUSG00000083973	NA	1.7344709323337102	1.2432462628446465e-8	0.41989484146600353	0.46207019387790077	1.8861625987386106	6.309425572631544e-12
ENSMUSG00000055612	Cdca7	-1.06605	1.2612096807294125e-8	-0.190496	0.45491165379488985	-0.217013	0.20895896835203304
ENSMUSG00000041673	Lrrc18	-1.24514	1.3027452818097711e-8	-1.13887	2.084351338506799e-6	-1.09315	1.692983219517639e-8
ENSMUSG00000061489	Or13a19	-0.837574	1.3027452818097711e-8	0.089747	0.697991	-0.0746356	0.6301463512917437
ENSMUSG00000070857	Or10ag52	-2.33697	1.345719443108952e-8	-0.146064	0.7907010759866021	-0.121981	0.7159966271551235
ENSMUSG00000051209	Gpr119	-1.68837	1.3857039146681915e-8	0.0466985	0.9212493065814398	0.10850495480876414	0.6735864695550271
ENSMUSG00000031089	Slc6a14	-2.62003	1.396098320991454e-8	-0.771435	0.0949129	-0.309356	0.3658897747396461
ENSMUSG00000046493	Or7a36	-1.37344	1.422944510096027e-8	-0.388595	0.17689737444930656	-0.244466	0.24928819271268846
ENSMUSG00000073931	Or52d1	-0.666401	1.4295647127778622e-8	-0.0508564	0.8052583626909295	0.13032586227008464	0.27371177714096756
ENSMUSG00000107068	Pagr1a	0.7410472168632695	1.4295647127778622e-8	1.7282001419552022	1.2882288258964337e-50	1.6986469172220204	1.9938385086141646e-52
ENSMUSG00000079324	4932414N04Rik	-0.750326	1.4427197249287081e-8	0.0662328	0.7657534882084907	-0.111762	0.41179452615230894
ENSMUSG00000030680	NA	-0.634913	1.4550472585460371e-8	-1.02525	1.3877257110925118e-18	0.0380147	0.7686755456997804
ENSMUSG00000015843	Rxrg	0.5364957260762512	1.49527559489427e-8	-0.0962277	0.5183874697466676	-0.322896	7.799241888490536e-4
ENSMUSG00000040189	Odad1	-0.853859	1.545853899723392e-8	0.0930932	0.6902318399386057	0.2546244494156428	0.0588213
ENSMUSG00000055811	Cldn17	-2.82105	1.545853899723392e-8	-0.496884	0.3389475722968001	0.5299582601672085	0.0781128
ENSMUSG00000114611	NA	-1.38761	1.545853899723392e-8	-0.684502	0.010865592138778309	0.16891465017502197	0.42334
ENSMUSG00000031450	Grk1	-0.512287	1.5630144381116014e-8	0.14276538466375535	0.24270154868015642	0.4200465719447675	1.440252705991825e-6
ENSMUSG00000095194	Or8g22	-3.48222	1.575547510456817e-8	-1.38589	0.0208443	-0.421629	0.33246809929886256
ENSMUSG00000023935	Spats1	-0.609245	1.587414861185652e-8	0.10834326349780936	0.49357662968189164	0.15967782665010552	0.1408039969256697
ENSMUSG00000067562	Dmrtc1c1	-2.9458	1.5875983982951782e-8	-1.63359	0.00141136	-0.0837821	0.8364495073023155
ENSMUSG00000109703	NA	-3.4783	1.6305900817863467e-8	-2.61642	6.275993584615963e-5	-0.213712	0.6360242116467905
ENSMUSG00000081421	NA	-3.47685	1.6515339619297867e-8	-1.38154	0.021302397009276546	-0.13898	0.7642470689411911
ENSMUSG00000085328	NA	-0.488722	1.6544781408481046e-8	0.13192881091470102	0.26466402169570474	0.3438837066953187	5.690950515860317e-5
ENSMUSG00000016327	Atp1b4	-1.84606	1.669538930102575e-8	-0.400881	0.2874286117879715	-0.256479	0.34096523843211435
ENSMUSG00000094449	Or8g55	-2.27002	1.6697023506664286e-8	-0.86832	0.0341748	-0.729109	0.0161583
ENSMUSG00000094985	Topaz1	1.7848194599204126	1.6863748177746668e-8	0.9203393824149699	0.0425373	1.1103158547274345	7.786157569206966e-4
ENSMUSG00000073953	Or52e19	-1.1191	1.6955045765551554e-8	-0.790228	2.8304694921423934e-4	-0.462283	0.00784936
ENSMUSG00000082046	NA	-2.05081	1.7141264453071342e-08	-0.0334656	0.9531327090224738	-0.0769038	0.808313
ENSMUSG00000058542	NA	-1.44674	1.7238543453795373e-8	-1.74258	1.4604455832769856e-9	0.027582367884925935	0.9124643558241147
ENSMUSG00000081439	NA	-2.3812	1.8451504957196348e-8	-0.756692	0.0801269	-0.0668287	0.850046
ENSMUSG00000052253	Zfp622	0.5547487639351564	1.8794707743867924e-8	0.16211328191183347	0.2382164428561126	-0.187655	0.0743039
ENSMUSG00000070448	Vmn2r89	-0.703669	1.9142722539977395e-8	0.1784586470079207	0.2724111483528543	0.2722682777573854	0.0181458
ENSMUSG00000083274	NA	-1.25717	1.9250467227483884e-8	-0.0746903	0.8363158372166056	0.6410296210335374	8.489866965302902e-5
ENSMUSG00000046942	Mageb16	-1.09178	1.9343254246307283e-8	-0.0383152	0.9123054391458395	0.20933176393792885	0.21783867361323778
ENSMUSG00000002699	Lcp2	-1.03866	1.9533369573482246e-8	-0.242404	0.31133641625407776	-0.400033	0.015027912211576996
ENSMUSG00000055515	Vmn2r81	-2.16667	1.9583004786961776e-8	0.12388463320494793	0.8079143209987083	-0.360033	0.22840770359262696
ENSMUSG00000031821	Gins2	-0.903898	1.9631532641048785e-8	-0.06284	0.817505	-0.166231	0.28553059487884597
ENSMUSG00000097993	Ptprv	-0.601697	1.9636281833529186e-8	0.0222575	0.9151842109360656	0.7160370193223967	5.3609360340392376e-14
ENSMUSG00000083836	NA	-1.73017	2.003473239948701e-8	-0.31582	0.3976088377392415	0.18255930296525394	0.46498070521266094
ENSMUSG00000022155	Mroh2b	-1.59537	2.006485912295241e-8	-0.620865	0.0470274	-0.504397	0.030679222951543156
ENSMUSG00000072772	Grcc10	0.527586	2.0628259010749494e-8	-0.195015	0.11694397035016886	-0.661063	1.0863739217017772e-12
ENSMUSG00000038781	Stap2	-1.28299	2.069487413146611e-8	-0.683063	0.00673694	0.13678511752947026	0.5045293049110993
ENSMUSG00000059213	Ddn	0.48336417915229857	2.082107963169334e-8	0.025386829028277828	0.8791720463938505	-0.390697	4.115416037903327e-6
ENSMUSG00000073902	NA	-1.13931	2.1199333235628688e-8	0.2187031020050334	0.3816729369030116	0.0933999	0.6312815798255857
ENSMUSG00000102109	NA	1.8472992191795927	2.1219712368865737e-8	0.6933496914512672	0.19936460770924158	0.43675097817624997	0.300847
ENSMUSG00000052562	Slc22a30	-1.65576	2.1575968033694336e-8	-0.740195	0.020036692065386923	-0.320981	0.19170259253596195
ENSMUSG00000093382	Vmn1r-ps14	-0.645975	2.1575968033694336e-8	0.023156540892408657	0.9169325629273548	0.2106596021357784	0.0577813
ENSMUSG00000044456	Rin3	-0.871356	2.1808038622157924e-8	0.028712380086752684	0.9198509958028444	0.0822186	0.6033873646596035
ENSMUSG00000095029	Anxa2r2	-3.26468	2.1819495244927935e-8	-0.152113	0.8329333035108325	-0.39688	0.32888501935978826
ENSMUSG00000063730	Hsd3b2	-0.518022	2.2233302681408563e-8	0.0445823	0.786333	0.3473949941037519	1.0509908402297692e-4
ENSMUSG00000083023	NA	2.1456498559319046	2.3235244940918937e-8	1.0262990054244678	0.0789655	0.8932475782891678	0.047713651201204264
ENSMUSG00000096230	Pramel36	-1.30622	2.368421376468356e-8	0.18511919747711508	0.5371931139565198	-0.257226	0.21220428378809872
ENSMUSG00000066607	Insyn1	0.49815899860767693	2.4062941053659007e-8	0.10126482070905302	0.4455057972189575	-0.646428	1.0875851322613196e-13
ENSMUSG00000113395	NA	-0.492436	2.4209724862555227e-8	0.0641743	0.654713	0.3471055977992137	6.04018860240134e-5
ENSMUSG00000087052	NA	-2.68503	2.436256184456279e-8	1.3101005158725034	9.026741689213748e-6	0.27776423574838366	0.39745901494361197
ENSMUSG00000095115	Itpripl2	-0.756881	2.436256184456279e-8	-0.444056	0.00404285	-0.495287	7.210141534457506e-5
ENSMUSG00000063145	Bbs5	-0.811989	2.4775316926563438e-8	-0.00856852	0.9764149442082773	0.36931477947771135	0.00326361
ENSMUSG00000028071	Sh2d2a	-1.02417	2.502305766054559e-8	-0.00131886	0.9970893802889254	-0.210567	0.21730471440982554
ENSMUSG00000024497	Pou4f3	-1.80389	2.5383003138972647e-8	-0.643806	0.0660949	-0.705316	0.006396
ENSMUSG00000115705	Vmn1r28	-0.953862	2.5497115013928772e-8	-0.372091	0.0686677	-0.0950458	0.5814887626400895
ENSMUSG00000031443	F7	2.237564922209677	2.5776013690766293e-8	1.9313772111733971	3.962002094945449e-5	1.4259968592456818	8.437843686905599e-4
ENSMUSG00000034520	Gjc1	-0.955751	2.5802260588757393e-8	-0.649376	6.542603617257394e-4	0.42478292813747404	0.00249213
ENSMUSG00000020432	Tcn2	-0.735293	2.5942228126328e-8	0.036134534405259516	0.8815225042559192	-0.465501	1.376678542269645e-4
ENSMUSG00000026638	Irf6	-1.01417	2.604141042474661e-8	-0.378837	0.0810205	-0.0274457	0.8880944039109737
ENSMUSG00000098115	NA	-2.78878	2.633268035279452e-8	-0.671095	0.18630992535075042	-0.206873	0.5823210829635662
ENSMUSG00000051319	Mtln	0.8017964371190339	2.7078567634968777e-8	0.0750297	0.7944049150755178	-0.183917	0.2762415972018223
ENSMUSG00000038045	Sult6b1	-1.93084	2.7640067023956963e-8	-0.289022	0.49561836359619943	-0.394092	0.152999
ENSMUSG00000072768	NA	2.669947993947585	2.7762304597953137e-8	1.1690564446735168	0.13151370209043797	1.9490604016587378	9.011342184170799e-5
ENSMUSG00000111917	NA	-0.490979	2.7808655653491316e-8	0.0931006	0.48080360632624947	0.23908201243889257	0.00731104
ENSMUSG00000102371	Or6k3	-2.78372	2.7938684776173134e-8	-1.13368	0.020375079702635964	-0.946802	0.00862322
ENSMUSG00000030470	Csrp3	-1.73223	2.8373457957281785e-8	-0.338543	0.3633147660985452	-0.298077	0.2467787847876348
ENSMUSG00000111517	Or4a39	-0.564083	2.86978297434105e-8	0.018894843991596032	0.9243748339113214	0.17335799777736366	0.090514
ENSMUSG00000050064	Zfp697	-0.486255	2.9599234512452013e-8	0.10854423558828889	0.3880743724040654	0.18494927513156725	0.0414763
ENSMUSG00000047344	Lancl3	0.7229669127389033	2.99931791510245e-8	0.5441691418803237	2.8802225022552495e-4	-0.126354	0.41138782659183165
ENSMUSG00000021720	Rnf180	-0.660794	3.033874699775452e-8	-0.415021	0.00217026	-0.225229	0.0529732
ENSMUSG00000066196	Spag8	-1.84241	3.0686153499261224e-8	-0.327448	0.4107226591851917	-0.0591717	0.844017
ENSMUSG00000002257	Def6	-1.19805	3.074009405820874e-8	-0.427525	0.0917877	-0.0709488	0.7401877619398352
ENSMUSG00000020241	Col6a2	-0.603907	3.0781352047248863e-8	-0.0969313	0.5612860724433195	0.32182875358511903	0.00156833
ENSMUSG00000024729	Ms4a20	-1.64165	3.0781352047248863e-8	-0.173567	0.6687587285217209	-0.441757	0.0692188
ENSMUSG00000030713	Klk7	-2.14281	3.139551979946943e-8	-1.78482	1.6977982928620685e-5	-0.648619	0.028657154501628066
ENSMUSG00000028391	Wdr31	-0.489635	3.1517834966162663e-8	0.052795	0.7274184982086609	0.23016886747558898	0.010132261648546024
ENSMUSG00000056829	Foxb2	2.044637104600942	3.2938633546617407e-8	1.8162204861898925	2.0339599658085e-5	0.3273667160099968	0.5237952086028969
ENSMUSG00000060254	Or10g9b	-1.52376	3.3341940006967834e-8	-0.87301	0.00341633	-0.586416	0.010234108583998393
ENSMUSG00000051212	Gpr183	-0.908376	3.345736887232017e-8	0.4921669093738046	0.00253522	0.4802871157375117	3.375660239889492e-4
ENSMUSG00000115423	NA	-1.14767	3.477687910117349e-8	-0.37952	0.1273496631295704	-1.09859	3.754495552546654e-9
ENSMUSG00000111946	NA	-0.583825	3.7131016190607555e-8	0.11267921981221361	0.46431775640127315	0.3064199905681492	0.00220996
ENSMUSG00000095294	Potefam3b	-0.936416	3.72743819148999e-8	0.0828922	0.7607171299746841	0.1272909856284509	0.43310787339392187
ENSMUSG00000092452	Vmn2r-ps45	-2.56435	3.805640797458353e-8	-0.256691	0.6426691677099854	-0.429476	0.21024348594570405
ENSMUSG00000043939	A530064D06Rik	-0.564641	3.813064650640947e-8	0.042266	0.8167286407844471	0.21683147526595842	0.031613923016432476
ENSMUSG00000100944	NA	2.4718516989063333	3.891068164412852e-8	1.3814839134697519	0.0338605	0.6537796679055928	0.26746241552846184
ENSMUSG00000026365	Cfh	-0.603441	3.9478756804953966e-8	-0.0420835	0.8309161111069343	-0.640422	5.544034082853689e-10
ENSMUSG00000090404	NA	-2.0116	4.023903298205166e-8	-0.228539	0.6236471422412859	-0.747236	0.00883522
ENSMUSG00000032375	Aph1b	0.6379497304761075	4.1431228599707515e-8	0.0798242	0.7033539222110923	-0.0308769	0.8373284824289184
ENSMUSG00000112529	NA	2.328437250701808	4.1683683937336565e-8	2.0303007343644834	4.15932579302847e-5	0.5667069272733465	0.3127347376411942
ENSMUSG00000041840	Haus1	-0.595968	4.224131738925847e-8	-0.262121	0.0478332	0.20095132791049225	0.0587807
ENSMUSG00000114947	NA	-0.894548	4.2994224507403314e-8	-0.106135	0.673134	0.0352234	0.8421159331112942
ENSMUSG00000050002	Idnk	0.7353531537545446	4.351460646587848e-8	0.46431390934462996	0.00405191	0.2734161977393436	0.0519988
ENSMUSG00000042888	Prr30	-1.06292	4.355252532684493e-8	-0.0581429	0.8606905544185589	0.4406053101998624	0.00425278
ENSMUSG00000029797	Sspo	-0.793524	4.355252532684493e-8	-0.190481	0.32990001791510937	-0.0835305	0.5811209979847626
ENSMUSG00000020904	Cfap52	-1.71826	4.355252532684493e-8	-0.120038	0.7933065207962297	-0.390088	0.12770352012855263
ENSMUSG00000003555	Cyp17a1	-1.37545	4.533718450672738e-8	-0.34951	0.2521406609994884	-0.491194	0.020718284586997305
ENSMUSG00000054727	1700013H16Rik	2.750652346518274	4.604085750896659e-8	1.057511756479696	0.21563223472977325	0.3060120703544791	0.6782703973433131
ENSMUSG00000071322	Tcp10a	-1.08536	4.604085750896659e-8	-0.14039	0.6290487000519818	-0.182516	0.3242003219899882
ENSMUSG00000043505	Gimap5	-1.3674	4.6057885447843446e-8	-0.233859	0.47552903485061493	-0.278971	0.19924254428102928
ENSMUSG00000021594	Srd5a1	-0.799299	4.6057885447843446e-8	-0.209833	0.27670950193995514	-0.241144	0.0809645
ENSMUSG00000059867	Or10d4b	-2.12539	4.6228169328773436e-8	0.2910671719444912	0.48710290788570737	-0.125999	0.6982330139556474
ENSMUSG00000059851	Kmt5c	-0.652242	4.646846734070951e-8	-0.222852	0.14464836260417857	0.3684462766202305	6.217921347324015e-4
ENSMUSG00000039004	Bmp6	0.6981807853380603	4.668357619335354e-8	-0.0565075	0.8263961703908751	0.0716401	0.6444001009803814
ENSMUSG00000004730	Adgre1	-0.930084	4.685765866225457e-8	0.5116041701683726	0.00212758	-0.860098	2.227386318584972e-8
ENSMUSG00000110457	NA	-1.07762	4.7227992224302314e-8	-0.217203	0.4094827828611846	0.015046190173137844	0.9437092033796515
ENSMUSG00000021903	Galnt15	-0.99867	4.8309114197458914e-8	-0.420311	0.0500154	0.11976990831040972	0.4903214816279857
ENSMUSG00000045395	Or9i14	-2.75074	4.8493619790913664e-8	0.354016	0.47259784595407306	-0.0458796	0.9096322520095536
ENSMUSG00000047025	Ccer1	-1.17079	4.855436360114021e-8	0.00917657	0.9807031775276799	-0.0716908	0.7362972973269983
ENSMUSG00000067212	H2-T23	-0.537667	4.894263565557829e-8	0.00414608	0.9831272233816843	0.2064296452094169	0.03559
ENSMUSG00000101078	Or5d38	-2.16476	4.96504833187939e-8	-0.535932	0.215388	-0.530922	0.0796924
ENSMUSG00000093865	Lrit3	-1.5607	5.0657018020209347e-8	0.00703119	0.9879563819019301	-0.126667	0.6239615094410269
ENSMUSG00000073598	Smim33	-1.46949	5.1233022260416746e-8	-0.577284	0.0552029	-0.395337	0.0807069
ENSMUSG00000054580	Pla2r1	-1.23076	5.209138854453571e-8	-0.821439	9.395096665643236e-4	-0.0732884	0.7412057257433027
ENSMUSG00000115027	Vmn1r81	-0.479776	5.2696826836815966e-8	0.059955	0.681247	0.31419571128777996	3.0201096698564327e-4
ENSMUSG00000074978	Actg-ps1	-1.58885	5.34344988679828e-8	0.5502963743309448	0.0398912	-0.593971	0.013171851227747689
ENSMUSG00000040732	Erg	-1.24592	5.419682000325201e-8	-1.22574	1.2398174150689012e-6	0.27473639927751564	0.1435542737721202
ENSMUSG00000091997	NA	-1.04345	5.453556017802028e-8	-0.160244	0.5567569399207287	0.6295964656060389	1.6428351116921554e-5
ENSMUSG00000083728	NA	-1.65204	5.494533607878459e-8	-0.453881	0.195632	0.6107678131046165	0.00326987
ENSMUSG00000070460	Or5ae2	-2.26376	5.5937108997416865e-8	-0.316899	0.5185840583091161	0.266687	0.37413054524800615
ENSMUSG00000112686	NA	-2.2636	5.5966857378118576e-8	-1.37691	0.001326	-1.96611	2.724587959084008e-8
ENSMUSG00000115737	Rpl19-ps3	-1.12638	5.5966857378118576e-8	0.030027521699862926	0.9349431044292205	-0.0584331	0.7808687916199304
ENSMUSG00000058513	Or6c211	-1.99581	5.695899126647925e-8	0.6497037919379287	0.0353949	0.2362090872949529	0.39602778970776054
ENSMUSG00000093913	Obox4-ps28	-0.689253	5.695899126647925e-8	0.13101200132993968	0.4651909963359408	-0.114856	0.38070501084943636
ENSMUSG00000051113	Garin5a	-1.20419	5.695899126647925e-8	-0.043101	0.9118671773654252	-0.0204579	0.9293148833763306
ENSMUSG00000048334	NA	-2.0702	5.6998904179149495e-8	-1.31666	9.504674575134662e-4	-0.0650852	0.8446421261101124
ENSMUSG00000066122	Or13a17	-0.502818	5.762322977103453e-8	0.0863459	0.5411279087244928	0.34925082902458465	9.50754211159392e-5
ENSMUSG00000022488	Nckap1l	-0.665282	5.8948938654976995e-8	-0.051447	0.8099623279969647	-0.423251	2.241532991091956e-4
ENSMUSG00000021228	Acot3	1.1062734015772455	5.937803614975456e-8	-0.159351	0.7113181045037533	0.46387812434750875	0.033623798824227426
ENSMUSG00000057137	Tmem140	-0.934182	5.942561770592665e-8	-0.960011	3.497718925178074e-7	-0.613213	6.662723552415886e-5
ENSMUSG00000083898	NA	3.392833122477175	6.001803801623247e-8	2.9172171795571393	4.948450716102406e-5	0.59099081715928925	0.23107048838293565
ENSMUSG00000024830	Rps6kb2	-0.609302	6.040497050085344e-8	-0.0684089	0.7151957576478803	0.5457902406185196	4.4792374521356656e-8
ENSMUSG00000051548	NA	-2.3831	6.147738055145023e-8	-1.96776	2.752575162519105e-5	-0.0119188	0.9758507305611032
ENSMUSG00000026288	Inpp5d	-0.602682	6.152565391706874e-8	0.15835838460566018	0.2843194104889411	-0.446128	2.1977334009480843e-5
ENSMUSG00000101855	NA	-1.11941	6.152565391706874e-8	-0.289001	0.2668618664987052	-0.189331	0.32156698089946895
ENSMUSG00000020061	Mybpc1	-1.30883	6.163656870758174e-8	0.1288238024734789	0.7092532691918217	-0.519468	0.011562494968271476
ENSMUSG00000018752	Tnfsfm13	-1.36372	6.203145481368558e-8	-0.273938	0.3918867878689934	-0.222609	0.3168524095954576
ENSMUSG00000061653	Vmn1r46	-0.546712	6.287237054486865e-8	-0.0232228	0.9064106535748948	0.1928968293248736	0.05576
ENSMUSG00000072571	Tmem253	-1.26015	6.311487555195395e-8	-0.379037	0.17600722933774096	0.4016266313798291	0.026222800703469985
ENSMUSG00000024565	Sall3	-0.626091	6.392487948707328e-8	-0.273013	0.0523351	-0.617154	1.1604927445060517e-8
ENSMUSG00000115267	Vmn1r76	-0.483591	6.393407074789248e-8	0.024520138020375618	0.8878684993127389	0.22858509424381748	0.0112592
ENSMUSG00000101906	NA	-0.481448	6.450380634812812e-8	0.046756	0.7661777166319195	0.23515635418038733	0.00874051
ENSMUSG00000016494	Cd34	-0.491354	6.463504175662674e-8	0.010525	0.9545451790400312	0.16763994647221273	0.0745205
ENSMUSG00000075141	Or9m1b	-0.550193	6.480580407882831e-8	0.0756718	0.6387131705604423	0.17984749431549094	0.0781016
ENSMUSG00000047155	Cyp4x1	-0.489108	6.480580407882831e-8	0.0397091	0.8065688822754887	0.12314942656121357	0.20355207779321793
ENSMUSG00000047026	Acsm4	-3.0058	6.592176018841938e-8	-0.284136	0.6564058778456017	-0.629105	0.10714448270369654
ENSMUSG00000043036	Ccdc63	-1.12953	6.592841175830254e-8	-0.482234	0.045878	-0.131023	0.5102834683173585
ENSMUSG00000047963	Stbd1	-1.54977	6.69233400197777e-8	-0.320836	0.36072435449502716	-0.674595	0.0043848
ENSMUSG00000081657	NA	-2.19871	6.70034262615413e-8	-0.546883	0.21625532181455268	-0.108452	0.7494568733269106
ENSMUSG00000040432	Ltb4r2	-1.33682	6.723143102379582e-8	-0.801618	0.00312691	-0.249471	0.2513717277859245
ENSMUSG00000084350	NA	-1.01803	6.812009308343373e-8	-0.0583778	0.8563644108924662	-0.309668	0.0686147
ENSMUSG00000094380	Or8b1b	-0.644565	7.087290469079405e-8	-0.161817	0.3255537056772642	0.11811063158690661	0.33378
ENSMUSG00000107310	NA	-0.990207	7.20214623922829e-8	0.27823492102862357	0.1923648036067863	1.1160971001852167	3.437415308524904e-17
ENSMUSG00000030148	Clec4a2	-1.33536	7.340045452094026e-8	-0.128844	0.7275335121055575	-0.653795	0.0019012
ENSMUSG00000057003	Myh4	-1.28832	7.576725078268789e-8	-0.18646	0.572079	-0.211142	0.3253716258792162
ENSMUSG00000051669	AU021092	-1.62088	7.613510668008319e-8	-1.33438	4.458041618666181e-5	-0.752046	0.00233952
ENSMUSG00000094752	NA	-1.73408	7.71261470787771e-8	-0.496628	0.17527427290500117	-0.687263	0.00822802
ENSMUSG00000096718	Zfp781b	0.7393523493850248	7.722111282731498e-8	-0.274672	0.19185266269966408	-0.152075	0.34570814200176553
ENSMUSG00000015665	Awat1	-2.84729	7.744844437943169e-8	-0.392904	0.49970998688149265	-1.28698	9.662857097940443e-4
ENSMUSG00000021099	Six6	-1.80327	7.946049615985002e-8	-0.226374	0.603155	-0.228014	0.4163326396568146
ENSMUSG00000099711	Btbd35f21	-1.17422	7.955673987863157e-8	-0.428302	0.0960804	0.1324197768471505	0.5064114881446008
ENSMUSG00000098374	NA	0.5702235921710997	7.990433350297345e-8	-0.0989542	0.573849	0.015413493961677384	0.910737
ENSMUSG00000051504	Siglech	-0.683349	8.04234464244061e-8	0.24151799809170071	0.11408335575908453	-0.479664	4.991243151605018e-5
ENSMUSG00000045225	Or5w19	-0.487661	8.080365026200313e-8	0.056822837097007285	0.7118232578386794	0.2120286668228026	0.0210306
ENSMUSG00000079165	Sap25	-1.46292	8.122878004123265e-8	-1.0935	2.2579525055900902e-4	-0.249816	0.28867858789632383
ENSMUSG00000028445	Enho	0.586216	8.287006180457608e-8	0.021500232097549872	0.9253780254979643	-0.589146	1.247424435702741e-7
ENSMUSG00000040340	Saxo5	-2.24354	8.313319749351461e-8	0.0586392	0.922547	-0.314369	0.33302808172989606
ENSMUSG00000095814	Btbd35f7	1.541107860072746	8.345609941996398e-8	1.2916299691038946	1.2818723236508603e-4	1.5488896657800786	4.812167344849989e-9
ENSMUSG00000107857	NA	-2.43624	8.469924032313544e-8	-1.56588	8.223974454804307e-4	-1.16662	7.494080229111285e-4
ENSMUSG00000038623	Tm6sf1	-0.655162	8.482365919568683e-8	-0.347149	0.015375998362274896	0.18785020449138073	0.11073107283144065
ENSMUSG00000082180	NA	-2.24096	8.622601015282935e-8	-0.553382	0.22263820435065962	-0.444221	0.1640297904768244
ENSMUSG00000048100	Taf13	0.6908175309597946	8.713341925824649e-8	0.0738708	0.7673047753108431	-0.123053	0.4164556641697571
ENSMUSG00000018727	Cpsf4l	-1.60018	8.713593648028107e-8	-0.360798	0.3144421412307041	0.31256405138778337	0.17151730334282567
ENSMUSG00000026922	Agpat2	-1.48488	8.713593648028107e-8	-0.774977	0.010230372322062373	-0.488488	0.0344298
ENSMUSG00000017057	Il13ra1	-0.91961	8.768111778361076e-8	-0.6529	6.548664685092384e-4	-0.844281	5.3081724942660985e-8
ENSMUSG00000026031	Cflar	-0.538738	8.882049876973103e-8	-0.0852785	0.5845089041145695	-0.056522	0.6238045151131172
ENSMUSG00000032035	Ets1	-0.719709	8.882049876973103e-8	-0.0297861	0.90697106452287235	0.4127176620337284	4.107059524665486e-4
ENSMUSG00000044258	Ctla2a	-0.537392	8.884060308795043e-8	0.060237388018649904	0.7211265191801837	0.3122654033808542	0.00112345
ENSMUSG00000111585	NA	-0.474289	8.972560147253395e-8	0.011445445448425193	0.9493282192503537	0.18387298010580058	0.044351569880886836
ENSMUSG00000056782	Or52n2b	-0.639553	9.035255760941602e-8	-0.138839	0.4152943129493825	0.40657306638439755	1.4259502956837005e-4
ENSMUSG00000072780	Vmn2r24	-0.562701	9.177650774972611e-8	0.0723087	0.6695243660664008	0.14155397500409622	0.18919534401471788
ENSMUSG00000110103	Zscan4-ps1	-1.8761	9.182131194252371e-8	-1.32524	3.946124498037219e-4	-1.34155	4.365493079879071e-6
ENSMUSG00000026301	Iqca1	-0.607564	9.182131194252371e-8	0.013319833097764045	0.9531327090224738	0.17768524032124758	0.11183762015806092
ENSMUSG00000071235	Vrtn	-1.15702	9.457942402816392e-8	-0.671493	0.00536363	-0.218887	0.2651701726563394
ENSMUSG00000073937	Or51k2	-1.06656	9.476466389308892e-8	-0.22434	0.39852775752830666	-0.180264	0.33397631291489555
ENSMUSG00000031595	Pdgfrl	-1.22122	9.658243918784523e-8	-0.791774	0.00169371	-0.601069	0.00226109
ENSMUSG00000031354	Amelx	2.280256542777192	1.0161371359036937e-7	1.2349164037109774	0.0485618	1.0543794748815831	0.032935
ENSMUSG00000023963	Cyp39a1	-1.66117	1.0176583472331205e-7	-0.736832	0.029336962066146673	-0.287973	0.2686727898180873
ENSMUSG00000026255	Efhd1	0.6613094703915794	1.0202512747559264e-7	-0.0931935	0.6795521690378084	-0.771188	4.205025966337585e-9
ENSMUSG00000086176	NA	-3.33156	1.0202749810909734e-7	0.0526956	0.9520835131423564	-0.458289	0.31338508752656086
ENSMUSG00000026931	Spmip5	-2.35447	1.0202749810909734e-7	-1.72166	2.0382321878910427e-4	-0.911755	0.00626064
ENSMUSG00000082865	NA	-2.35429	1.0216617302089962e-7	-2.06235	1.613402025038746e-5	-0.62624	0.0580518
ENSMUSG00000040570	Rundc3b	0.5499607498051482	1.0341753501290467e-7	0.14281987354028206	0.34276	0.0031893	0.9818789896977621
ENSMUSG00000090231	Cfb	-1.4121	1.0485890270346233e-7	-0.387218	0.22318091262735218	-0.219289	0.347324
ENSMUSG00000035929	H2-Q4	-0.531107	1.0531192749357401e-7	0.19109679700648924	0.12934408869985528	0.2202642064597223	0.0254098
ENSMUSG00000063684	NA	-3.32677	1.0580826591813838e-7	-0.128337	0.8790123078711535	-0.266897	0.5679303356618245
ENSMUSG00000024815	Trpd52l3	-1.62469	1.067468264073731e-7	-1.17353	3.759040390346623e-4	-0.776312	0.00196838
ENSMUSG00000006281	Tep1	-0.73701	1.0752307057873288e-7	-0.209992	0.25127841854039007	-0.365947	0.00447209
ENSMUSG00000118477	NA	-1.5031	1.1095935048635764e-7	-0.651671	0.0373973	-0.390697	0.0994052
ENSMUSG00000094804	NA	1.3764646640102136	1.1114663664992688e-7	0.9545985775119676	0.00328056	0.3930498844215015	0.1969346637336264
ENSMUSG00000094520	Or51q1	-0.475817	1.1333295908549285e-7	0.0927036	0.48870391049813583	0.344283	8.205989571322998e-5
ENSMUSG00000015468	Notch4	-0.735086	1.1734644566250307e-7	-0.348496	0.0342852	0.5036238528940628	1.7244623569428355e-5
ENSMUSG00000021448	Shc3	0.47868663387159927	1.173944160616862e-7	-0.0347916	0.8361912652600297	-0.250712	0.006396
ENSMUSG00000044040	Or9q2	-2.96604	1.1833028399927674e-7	-0.899921	0.1043340784122713	-0.911166	0.022010094375083455
ENSMUSG00000046650	Or5an6	-0.656137	1.1833028399927674e-7	-0.18884	0.2537307386632908	-0.0971094	0.4562553264254912
ENSMUSG00000003500	Impdh1	0.5375859826555189	1.1901560432368811e-7	0.25703811286473077	0.042071	-0.042891	0.7301686815427255
ENSMUSG00000041954	Tnfrsf18	-1.01397	1.2126912376285057e-7	0.0085168	0.9801672888432122	0.5386213485972934	3.044228840045756e-4
ENSMUSG00000075266	Cenpw	-0.502113	1.2146197793060323e-7	-0.0194811	0.9167702728060277	0.2989498839031859	0.00116722
ENSMUSG00000078632	Lrrc37a	-0.866583	1.2169565280495777e-7	-0.175975	0.4397127796351338	-0.0186748	0.918627
ENSMUSG00000030278	Cidec	-2.07478	1.219704254706458e-7	-0.869089	0.0339748	-0.306802	0.3232540537368102
ENSMUSG00000038888	Ctu1	0.9167042811666917	1.219704254706458e-7	0.6760009844478296	9.961745327757105e-4	0.022099717465795025	0.9255522344132809
ENSMUSG00000051721	Wdcp	-0.532172	1.2515498324598824e-7	0.0426199	0.8116206559153216	0.14839421430533353	0.1505454454190556
ENSMUSG00000066242	Or5p5	-2.4149	1.2708792395524746e-7	-0.390769	0.4492025178100533	-0.545415	0.10873002756926856
ENSMUSG00000082575	Eef2-ps2	-1.78037	1.2892404727586392e-7	-0.429198	0.2705286282683908	-0.698679	0.00970159
ENSMUSG00000081273	NA	-2.41372	1.289744093636531e-7	-2.41665	2.260813281323338e-6	-0.0196145	0.960751
ENSMUSG00000050751	Pgbd5	0.4768086717328649	1.3046101223034983e-7	0.1550848894958761	0.20165264135477826	-0.257076	0.00506171
ENSMUSG00000054191	Klf1	-2.69007	1.3111497062310302e-7	0.3243024414570292	0.5302272096213649	-0.416953	0.26276810231916214
ENSMUSG00000037949	Ano10	-0.469461	1.3231564505038476e-7	0.030708634125279466	0.8536712957433461	0.16424948544936793	0.0759227
ENSMUSG00000095822	Tdpoz9-ps1	-1.85966	1.3252304754120317e-7	0.10154886881021918	0.8401071683407801	-0.196962	0.504394
ENSMUSG00000048200	Cracr2b	-1.21691	1.3264544338701724e-7	-0.316872	0.26872985381419084	0.5067199774346001	0.00355222
ENSMUSG00000023433	Cela3b	-1.50807	1.331815124368096e-7	0.0480696	0.9176783883684305	-0.20742	0.40542047203518655
ENSMUSG00000100839	NA	-2.81074	1.344514776287745e-7	-2.06191	1.9704603336458492e-4	-0.309454	0.4294896939007202
ENSMUSG00000001281	Itgb7	-1.42326	1.344514776287745e-7	-1.00747	6.266363164877886e-4	-0.426117	0.0608168
ENSMUSG00000082200	NA	-2.80997	1.355313535377141e-7	-0.712142	0.19096555841060175	-0.475144	0.2154437054561085
ENSMUSG00000113850	NA	-0.456631	1.356139020359646e-7	0.0809832	0.5418770419894001	0.30124874851471944	4.594535217239388e-4
ENSMUSG00000003617	Cp	-0.876697	1.3564143868524e-7	-0.133987	0.5822125599264378	0.5145726748577298	1.276051185828043e-4
ENSMUSG00000100389	Rbm6-ps2	-2.06717	1.3564143868524e-7	-0.767383	0.0637511	-0.483907	0.11122365441127972
ENSMUSG00000079495	Nat8f6	-1.80248	1.357275584345839e-7	-0.423576	0.2842941944337479	-0.361101	0.19249151252681707
ENSMUSG00000075073	Or4a47	-0.737627	1.373474358050082e-7	-0.063607	0.7906151492906837	0.0882951	0.5396848258070717
ENSMUSG00000048747	NA	1.292288404484887	1.378534098325578e-7	0.6301955167654951	0.0688557	0.6851095376680234	0.00748603
ENSMUSG00000051437	Ubqlnl	-1.88542	1.4119693060149467e-7	0.19523887247289332	0.6583175178473382	0.015139793982763437	0.9636890537724827
ENSMUSG00000096088	NA	-2.80472	1.4288949761893262e-7	-0.356695	0.5517494023492471	-1.24608	0.00152717
ENSMUSG00000047171	Helt	-1.70756	1.4454364210207377e-7	-1.36054	1.0590281078958348e-4	-0.697735	0.00791344
ENSMUSG00000020101	Vsir	-0.542213	1.4689436166643242e-7	0.22143165786507343	0.0771935	-0.645322	3.608686124698342e-11
ENSMUSG00000021607	Mrpl36	-0.904614	1.491897375290971e-7	-0.409969	0.0433715	-0.937305	2.1964297739511767e-9
ENSMUSG00000020788	Atp2a3	-0.817098	1.5905334840224335e-7	-0.0862938	0.7334964423734276	0.15045987605396483	0.30997370589501205
ENSMUSG00000034739	Mfrp	-1.35839	1.5925317168852382e-7	0.0925459	0.8119437729054982	0.6039802690279091	0.00112959
ENSMUSG00000056673	Kdm5d	-0.485951	1.59379065455102e-7	0.013866141132040887	0.9407561792924674	0.1468929089803351	0.1290320119609987
ENSMUSG00000040158	Tax1bp3	-0.577802	1.6123269624268667e-7	-0.022535	0.9161412694113273	0.18595853825744543	0.0861227
ENSMUSG00000103819	NA	-2.48089	1.6145787504160532e-7	-1.36803	0.0044462	-0.855089	0.014932212935007782
ENSMUSG00000066672	Or10x1	-1.07103	1.6368630266205962e-7	-0.73867	0.00112643	-0.925345	3.61638409088482e-7
ENSMUSG00000027254	Map1a	0.4511610536320017	1.6428517187088577e-7	0.0427637	0.7798655522060209	-0.549478	3.932011164936277e-11
ENSMUSG00000086158	Pierce2	-0.604882	1.6444497464621695e-7	0.00345774	0.9873015153067648	0.17665635980526495	0.11888335772081236
ENSMUSG00000029059	Prxl2b	0.5987041691072154	1.6453641837037518e-7	-0.0227089	0.9253780254979643	-0.277099	0.0219556
ENSMUSG00000000562	Adora3	-1.28179	1.6498966028948755e-7	0.27270738305506903	0.3354782725947697	0.13588552115628236	0.534373
ENSMUSG00000010751	Tnfrsf22	-0.473061	1.6534629040709465e-7	0.086364	0.5290012098855249	0.3687305292442848	2.498085057808924e-5
ENSMUSG00000108218	NA	-0.466388	1.663394587703144e-7	0.0943369	0.4758892018729824	0.21910686018508058	0.0150471
ENSMUSG00000069305	H4c18	0.7168146258359345	1.663394587703144e-7	0.00280088	0.9928470684643043	-0.546781	2.124043104942054e-4
ENSMUSG00000078794	Dact3	0.4702130242304269	1.6919615318737385e-7	0.015819455733622576	0.9303704565304691	-0.484297	3.4769251966891136e-8
ENSMUSG00000026723	Trdmt1	0.9818199916364222	1.7357286995171769e-7	0.6894559844821856	0.00257766	1.0977153989104351	1.2747277592064642e-10
ENSMUSG00000070816	Vmn1r86	-0.912697	1.745810443649028e-7	0.0460511	0.8815225042559192	0.0715713	0.6859940125934366
ENSMUSG00000027412	Lpin3	-1.15269	1.7593367034217758e-7	-1.06662	1.2110320836131692e-5	-1.12891	1.1323129969064987e-8
ENSMUSG00000022755	Adgrg7	-2.01543	1.7860334812149088e-7	-1.09074	0.0068906	0.344783	0.21065774263666545
ENSMUSG00000050865	Or10q1	-1.48206	1.816590162993694e-7	-0.869381	0.00493003	-0.421781	0.0756468
ENSMUSG00000042869	Or2p2	-1.36221	1.8288880475446307e-7	-0.731524	0.011164587603393122	-0.638014	0.00377297
ENSMUSG00000036894	Rap2b	0.5091264259168942	1.8624380872481861e-7	-0.150627	0.2782271979927109	-0.282328	0.00467717
ENSMUSG00000031665	Sall1	-0.522365	1.8624380872481861e-7	-0.160636	0.23144971392419764	-0.669489	1.6946187451083398e-12
ENSMUSG00000107683	NA	-3.28086	1.8706255700930526e-7	-1.88158	0.00413074	-0.0940107	0.8510706693247019
ENSMUSG00000038836	Agbl3	-0.686623	1.889489155379237e-7	-0.273096	0.0947706	0.15498015505468243	0.2264946652733568
ENSMUSG00000029193	Cckar	-1.20443	1.889489155379237e-7	-0.144659	0.6666066066909722	-0.145375	0.4996157401968886
ENSMUSG00000083953	NA	-1.44331	1.899371011770174e-7	-1.01651	7.710633928521669e-4	0.3925611527590317	0.060234515087448245
ENSMUSG00000067225	Cyp2c54	-3.27627	1.9365344012519303e-7	-0.141566	0.8665255575771542	-0.618592	0.17686956736650383
ENSMUSG00000078656	Vps25	0.6930529802066795	1.944541220142567e-7	-0.663648	1.3055774630240982e-4	-1.59631	3.553429392727411e-25
ENSMUSG00000051160	Or7g33	-0.524394	1.9576666121538168e-7	0.0812665	0.6056848899975797	0.26010225819927935	0.00769156
ENSMUSG00000081087	Rps15a-ps7	1.2959928147949218	1.967490798971739e-7	-1.55256	4.4122758217633506e-4	0.22668921501534822	0.4669359245060854
ENSMUSG00000097239	NA	0.7549726382603797	1.9741769705754944e-7	-0.128524	0.6278090520491317	0.508895	3.213261510413881e-4
ENSMUSG00000100963	NA	-2.93111	1.9742191110452143e-7	-1.35201	0.015157210732405535	1.2007588660468993	3.184619857203295e-5
ENSMUSG00000017677	Wsb1	-0.536225	2.0084438112719619e-7	0.044947843195415754	0.8051114529805338	0.7358242653875235	1.733292809776486e-15
ENSMUSG00000031212	Pgr15l	1.441211891582132	2.0185223881844153e-7	0.8534285701964399	0.020885868955880627	0.5987230420900136	0.0512614
ENSMUSG00000036639	Nudt1	-1.07743	2.0186634823362432e-7	-0.471637	0.0497567	-0.69818	1.1966355139190292e-4
ENSMUSG00000029335	Bmp3	-0.78115	2.0255534021978683e-7	-0.288407	0.12201650250616078	-0.470247	6.015181022401757e-4
ENSMUSG00000106181	NA	-2.55647	2.0255534021978683e-7	0.5292236714078358	0.21918403796529543	0.3715364828925638	0.2555256579680515
ENSMUSG00000101462	NA	-0.473274	2.0287005583118954e-7	0.11704867403397863	0.3603825413427721	0.34686862930195067	8.488128855305958e-5
ENSMUSG00000042993	Ifnk	-1.96865	2.0287005583118954e-7	-0.0393559	0.9476335899677164	0.5172065737387527	0.0419259
ENSMUSG00000041578	Crx	-1.20106	2.0422845431613128e-7	-0.26079	0.3819433593334621	-0.0348543	0.8818448933503854
ENSMUSG00000000244	Tspan32	-1.08842	2.0815697156425404e-7	-0.295854	0.26285438328635524	-0.00107545	0.996106
ENSMUSG00000020601	Trib2	0.49991383798117267	2.129926004728154e-7	0.23257057604757408	0.0527499	-0.15834	0.1253448675807303
ENSMUSG00000089782	NA	2.652142896194933	2.1405431153950274e-7	1.4606553198596126	0.0504598	2.8308353718519483	7.543776712740534e-10
ENSMUSG00000067279	Ppp1r3c	0.5318899423758311	2.1423107690431177e-7	0.0348328	0.8627235735045968	-0.350447	7.829876138878798e-4
ENSMUSG00000044103	Il36g	-0.628354	2.1560351489592145e-7	-0.100175	0.5886120961546574	0.2315681212985179	0.0426061
ENSMUSG00000037979	Ccdc92	0.4725798463757454	2.1597019225954048e-7	0.21865717285012645	0.0519467	-0.539828	1.2866099292982742e-9
ENSMUSG00000105173	NA	-2.65682	2.1883353221059545e-7	-0.193172	0.7692019348214527	0.0925224	0.8163564121810797
ENSMUSG00000064363	mt-Nd4	0.44705968486004655	2.195677137089662e-7	0.05488	0.7072569230650545	-0.446769	9.7678083553959607e-08
ENSMUSG00000022362	NA	-1.3433	2.2132176436677574e-7	0.16240803351311925	0.6383241017989814	-0.370962	0.094032
ENSMUSG00000093674	Rpl41	0.46489094847747553	2.2324827736850008e-7	-0.00359693	0.9841394205439391	-0.486454	2.7757995043270335e-8
ENSMUSG00000094559	Cyp2d34	-1.3005	2.2330219056487664e-7	-1.01634	2.249465042299465e-4	-0.220003	0.3246523635293419
ENSMUSG00000115020	Vmn1r218	-0.489665	2.2330219056487664e-7	0.094986	0.5008054458196836	0.34313326946564804	1.565870411973339e-4
ENSMUSG00000045236	Krtap5-4	-2.77705	2.2364241539296956e-7	0.5250484320693629	0.26054059848248184	-0.244437	0.5430747837256408
ENSMUSG00000054091	Arln	0.721994	2.2557771670885415e-7	0.00966183	0.9764393439834033	-0.260939	0.0928837
ENSMUSG00000050097	Ces2b	-0.480364	2.276567462218277e-7	0.0791121	0.581819	0.2757929771560445	0.00247505
ENSMUSG00000070291	Ddx43	-3.09315	2.294317537201778e-7	-0.964285	0.10505921717382793	-1.19143	0.00586528
ENSMUSG00000040471	Ggt6	-1.55681	2.294317537201778e-7	-0.635907	0.057104248395025266	-0.815514	0.00106303
ENSMUSG00000107831	NA	-3.09186	2.3179823570657392e-7	-2.37125	1.7044234342925067e-4	-0.810833	0.0558575
ENSMUSG00000082062	NA	-1.95947	2.3215423576848576e-7	-1.85921	9.309451331297287e-6	-0.0409077	0.9032120352898192
ENSMUSG00000025977	Boll	-2.13443	2.3215423576848576e-7	-0.134709	0.8134000744055158	0.12457969761202077	0.7070139776169013
ENSMUSG00000058244	Or5p78	-0.754398	2.3399990797754562e-7	-0.166303	0.4147295641481295	0.026504041715617262	0.8715337399794049
ENSMUSG00000114451	NA	-3.08817	2.393175686216442e-7	-0.46011	0.478392	-0.258798	0.5558935726713291
ENSMUSG00000013928	NA	-1.49892	2.393175686216442e-7	-0.230495	0.5467883547627147	-0.142883	0.5838751163050218
ENSMUSG00000112298	NA	1.9120648761604746	2.41724886810798e-7	1.3207647862670375	0.0058583	0.6429575720997396	0.14989265297257828
ENSMUSG00000024014	Pim1	-0.883046	2.421525247194577e-7	-0.225587	0.3161209030485244	-0.262116	0.0974545
ENSMUSG00000090942	F830016B08Rik	-0.506074	2.4326011996186725e-7	0.12305568502123672	0.36991177762903354	0.14374428671676778	0.15629872201485714
ENSMUSG00000070844	Vmn2r42	-0.852668	2.4595829577552354e-7	0.1889752768907863	0.37733522911418654	-0.28207	0.0652489
ENSMUSG00000046110	Serinc4	-2.04026	2.4595829577552354e-7	-0.753745	0.0727349	0.0242872	0.9449730742272773
ENSMUSG00000096463	NA	-0.458395	2.463174918641945e-7	0.050699	0.7409394082511657	0.2745070290911848	0.00185909
ENSMUSG00000036928	Stag3	-1.28237	2.478576945083413e-7	-0.110291	0.7741247298673348	0.31310165132112044	0.11442603288053346
ENSMUSG00000000183	Fgf6	-1.02817	2.506263923267869e-7	0.17190367036191154	0.5171683389291116	0.014462652954592224	0.9471848526543009
ENSMUSG00000115514	NA	1.7891273777401357	2.506473818240887e-7	1.7502460872201708	5.289332845305263e-6	1.3132294478712616	1.5680870718762753e-4
ENSMUSG00000114544	NA	-0.650147	2.512438730960481e-7	0.12699635905636594	0.479232	0.00861779	0.9543460802875263
ENSMUSG00000030612	Mrpl46	0.6319083900505239	2.5398838407965215e-7	0.1525452336420516	0.42227111569384007	-0.215685	0.10803085813462225
ENSMUSG00000094921	Vmn2r112	-0.473706	2.542171239684078e-7	0.018718269615926687	0.9175873116589074	0.2613051538912752	0.00400263
ENSMUSG00000036552	Ermard	-0.571821	2.550488975254666e-7	-0.131851	0.40363984288807797	0.40907351438375084	5.0077960870224046e-05
ENSMUSG00000021262	Evl	0.46479606825839503	2.595795158021711e-7	0.018080109298841986	0.9198331807099643	-0.33775	1.6662141799628447e-4
ENSMUSG00000045540	Or52ad1	-0.679657	2.595795158021711e-7	0.12310596126389688	0.5169899197810386	0.34748908320703453	0.00303379
ENSMUSG00000112381	NA	-1.49427	2.610970015308265e-7	-0.240843	0.5253507351924386	-0.333003	0.17451289293197955
ENSMUSG00000084136	Vmn1r207	-0.48661	2.617213312065419e-7	0.0619964	0.6923978890325815	0.23118567758559813	0.013754435692959881
ENSMUSG00000081455	NA	-1.31268	2.6409732778610034e-7	-1.75139	1.8923687222416787e-9	-1.61392	8.867895650780656e-12
ENSMUSG00000024766	Lipo3	-0.461735	2.6460362375319704e-7	0.13425958450666778	0.2705286282683908	0.3633620429919792	2.9976538237073508e-5
ENSMUSG00000057346	Apol9a	-0.784739	2.6718607530132536e-7	-0.0376494	0.8936373466824044	-0.518636	1.8624901612851233e-4
ENSMUSG00000054021	Sirt5	-0.454482	2.6910848857849436e-7	0.0839221	0.532664	0.2516902532449123	0.00440889
ENSMUSG00000114942	Lats2	1.2163035162659313	2.702039275875479e-7	0.16230073684951618	0.7427423417289102	-0.974526	0.00121215
ENSMUSG00000064360	mt-Nd3	0.45850149567231924	2.7059931757521003e-7	-0.00348595	0.9845577978824622	-0.621722	5.934458924030243e-13
ENSMUSG00000034427	Myo15b	-0.933212	2.763363346272802e-7	-0.0201738	0.9526588905781946	-0.00670147	0.9736989085615225
ENSMUSG00000112186	NA	-2.44495	2.7936696549063425e-7	0.3835024542504669	0.41462848036287286	-0.934839	0.00875112
ENSMUSG00000032243	Itga11	-0.73496	2.7946099076883294e-7	-0.372533	0.027697276418138867	-0.0641459	0.6750747907342487
ENSMUSG00000064368	mt-Nd6	0.4453877946905488	2.8106136255318464e-7	6.844905244602611e-4	0.9970788877873843	-0.499043	2.7651735255537517e-9
ENSMUSG00000074818	Pdzd7	-0.729141	2.8271043890360566e-7	-0.146495	0.47212002541759224	0.13660501018649698	0.3246244674699099
ENSMUSG00000074627	Mroh8	-1.08777	2.851195780258245e-7	-1.28573	4.90718095946332e-8	-0.0909016	0.662453
ENSMUSG00000031411	Pramex1	-1.98919	2.852347968610669e-7	-0.776878	0.0598918	0.2044442368615968	0.4952285506902393
ENSMUSG00000064345	mt-Nd2	0.44421372745892623	2.852347968610669e-7	0.0386058	0.8040191776055208	-0.594005	1.0051776090635918e-12
ENSMUSG00000039960	Rhou	0.5955112775991677	2.869569955874233e-7	0.0835873	0.6817307272106771	0.0370403	0.7992019138890705
ENSMUSG00000046410	Kcnk6	-0.74817	2.8805575567313444e-7	-0.183561	0.35521712628247193	-0.314657	0.020686819270600933
ENSMUSG00000107082	NA	-2.02827	2.8945792733632496e-7	-0.229621	0.6493424564278618	0.17061912164475937	0.5840542070614453
ENSMUSG00000050533	NA	1.323176913116528	2.9007728046249163e-7	1.015487349029819	0.00111812	-1.06977	0.001677
ENSMUSG00000006389	Mpl	-1.44893	2.974280117060986e-7	0.016188969018736333	0.9736124502028987	-0.666602	0.00472122
ENSMUSG00000106631	NA	-0.44409	2.974280117060986e-7	0.10465149023112251	0.40133430308473544	0.2589169541030659	0.00290569
ENSMUSG00000027739	Rab33b	-0.50416	3.0008987494318336e-7	-0.163553	0.21183825742698997	0.027310457460144506	0.8183800752559873
ENSMUSG00000080888	NA	-1.01939	3.0214601257455857e-7	-0.231209	0.38134757702050265	0.29642360980086463	0.0756217
ENSMUSG00000033520	Idi2	-2.22679	3.068515254970976e-7	0.4859352703573209	0.22735120295284747	0.5410777845465695	0.0542792
ENSMUSG00000038738	Shank1	0.4443125607442128	3.092372192499234e-7	0.1270716906587074	0.2874198874125383	-0.269591	0.00197532
ENSMUSG00000049686	Orai1	-0.798483	3.095489204694188e-7	-0.292003	0.1338425065164209	-0.871452	1.1543174498214196e-9
ENSMUSG00000112855	NA	-0.466795	3.108352274729671e-7	0.0916508	0.5032093638787185	0.2244089064206535	0.014227065286359334
ENSMUSG00000082279	NA	-1.98302	3.1127818958031695e-7	-0.0356984	0.9527945570068772	0.2512442166729426	0.38938079070757675
ENSMUSG00000054146	Krt15	-1.81621	3.123606011845445e-7	-0.473006	0.24461898304092058	-0.330992	0.2513005022923032
ENSMUSG00000091811	Inafm1	0.6263302092058541	3.152092232544036e-7	0.0574582	0.8079143209987083	-0.25545	0.0532984
ENSMUSG00000111728	NA	-0.564546	3.185481841270892e-7	-0.00344165	0.9870917138750033	0.33264465004315835	0.00115547
ENSMUSG00000054885	NA	1.3989811338582636	3.185481841270892e-7	1.1012352925629838	8.105313023137764e-4	2.0894516099573512	2.2973450435440588e-20
ENSMUSG00000034226	Rhov	0.7553383239529162	3.196131890555432e-7	0.16676166603718104	0.49417068668099534	-0.650551	5.883587413475473e-5
ENSMUSG00000026639	Lamb3	-0.682276	3.2196090367800366e-7	-0.0672926	0.7676104075278675	-0.133118	0.3246706557980576
ENSMUSG00000050164	Mchr1	0.5738827302719341	3.240286061385575e-7	0.2262257153618316	0.13280923880771472	-0.0551305	0.6868364223683642
ENSMUSG00000064367	mt-Nd5	0.4402677930963454	3.267813260826228e-7	0.028950426447220384	0.8587578152499317	-0.592438	9.003509753774831e-13
ENSMUSG00000045094	Arhgef37	-0.497353	3.2910711424533274e-7	-0.032706	0.8576780461339606	0.2480663674774765	0.00932665
ENSMUSG00000107035	NA	-2.52278	3.361512560277274e-7	0.2991528506288742	0.5686388224284665	-1.38724	2.731540317249388e-4
ENSMUSG00000020331	Hcn2	0.4506956672429753	3.392867860302938e-7	0.0899882	0.5007262091093834	-0.436843	4.070545186657819e-7
ENSMUSG00000056184	Or8s2	1.4074888746002772	3.417612389524906e-7	1.6902376787420474	1.2954310620984208e-9	0.5828946768851346	0.0563528
ENSMUSG00000002580	Mien1	0.5940480469059228	3.4215058321743693e-7	0.0835171	0.6829702599226826	-0.358535	0.00319871
ENSMUSG00000024800	Rpp30	-0.520938	3.428002911208321e-7	0.0481532	0.7884342951417904	0.2897011701096073	0.00300528
ENSMUSG00000083477	NA	-2.88851	3.4562260077497803e-7	-0.217858	0.7585360688966165	0.0879567	0.8404014059277942
ENSMUSG00000081378	Rps13-ps4	-2.88764	3.4854507146913623e-7	-0.665139	0.25775	0.4912947845331344	0.1625621473461778
ENSMUSG00000021506	Pitx1	1.594370404273074	3.5113123466167326e-7	0.636446	0.19886965809760251	0.2663275808433217	0.5174860724065022
ENSMUSG00000000817	Fasl	-1.70941	3.535258807914616e-7	-0.0597269	0.9119008880386427	0.2743667984367305	0.2869969842567494
ENSMUSG00000025508	Rplp2	0.4644715365999402	3.5525431602623763e-7	-0.0479596	0.7698350949887018	-0.430595	1.5655272471455287e-6
ENSMUSG00000093788	NA	-2.88548	3.5526367067170797e-7	-2.04574	5.359361868674309e-4	-2.18286	1.8895990103261387e-6
ENSMUSG00000093752	NA	-3.21939	3.563308045278639e-7	-0.473932	0.5120677942447056	0.5799126652645686	0.14072598116145826
ENSMUSG00000004667	Polr2e	0.5479885935317867	3.5715292429793914e-7	0.0923591	0.6035970430747449	-0.352583	0.00142623
ENSMUSG00000051506	Wdfy4	-0.754946	3.6172922993459917e-7	0.00757948	0.978894	-0.300055	0.0303606
ENSMUSG00000032068	Plet1	-2.06149	3.671155691594509e-7	-1.69421	1.0813707414639098e-4	-0.969562	0.00234412
ENSMUSG00000116118	NA	-0.842764	3.671155691594509e-7	0.11929832918676525	0.6240110062988756	0.18350108859270386	0.22909656362592362
ENSMUSG00000028037	Ifi44	-1.42762	3.694375807941357e-7	0.28413268447439716	0.37723069299259504	-0.0950011	0.7164503792792204
ENSMUSG00000058558	Rpl5	0.548446	3.716094259740163e-7	0.031374	0.8866419554288999	0.14017406943090027	0.23227741166747545
ENSMUSG00000032889	NA	-1.57074	3.75933201791116e-7	-0.262884	0.5102731755699164	-0.591706	0.019992675057827536
ENSMUSG00000025747	Tyms	-0.45988	3.7955044197286694e-7	0.0920502	0.49653151778352567	0.35228288257649015	5.966870640145245e-5
ENSMUSG00000034000	Neu4	-0.788028	3.7955044197286694e-7	-0.041014	0.8848461403091896	-0.114419	0.4641555682795468
ENSMUSG00000038541	Srd5a2	-1.68172	3.7955044197286694e-7	-0.388343	0.32447575368455023	-0.969708	3.7696564032964195e-4
ENSMUSG00000091805	Vmn2r108	-0.4557	3.7955044197286694e-7	0.0821455	0.5504949220928407	0.22005359324189502	0.015031982221092128
ENSMUSG00000075046	Duxf3	-0.509197	3.7955044197286694e-7	-0.0208149	0.9156010433402105	-0.121213	0.2528496135025491
ENSMUSG00000063849	Ppcdc	-0.44689	3.7955044197286694e-7	0.1477151667799361	0.2065897090484532	0.4213158628340995	7.322669210610527e-7
ENSMUSG00000038151	Prdm1	-1.18599	3.7955044197286694e-7	-0.167074	0.6163404604175017	-0.0838565	0.7122998106524508
ENSMUSG00000025420	Katnal2	-0.74515	3.7955044197286694e-7	-0.119864	0.5847794189015251	-0.220218	0.11624152502453904
ENSMUSG00000067528	Or4d10b	-2.1039	3.8480071848819847e-7	-0.523361	0.2560891686334449	-0.392327	0.2250873118451852
ENSMUSG00000043903	Zfp469	-0.579788	3.8618511857321474e-7	-0.035428	0.8667884354222897	0.00362079	0.9797251757924003
ENSMUSG00000045672	Col27a1	-0.636287	3.9648394279804693e-7	0.595895	1.0860256350710133e-6	0.478111	1.2174840591622281e-5
ENSMUSG00000060802	B2m	-0.600995	4.028731286040705e-7	-0.145439	0.38099744953275116	-0.464963	2.8417693229255937e-5
ENSMUSG00000090777	Ccdc188	-1.77663	4.053948220409207e-7	0.4185874188849033	0.2327592834931049	0.45631123518148925	0.0642017
ENSMUSG00000105188	NA	-2.2723	4.103145913897266e-7	-0.518133	0.2943763374414632	-0.544947	0.10906317700971814
ENSMUSG00000046280	She	-0.788158	4.127888354071716e-7	-0.0985084	0.688095	0.3057932018228805	0.0243163
ENSMUSG00000096029	Or56a3	-1.20104	4.1492642653749633e-7	-0.184171	0.5765519218715762	-0.129588	0.5619810972929387
ENSMUSG00000057577	NA	-0.603319	4.1695083139159115e-7	0.0927533	0.6130109998266483	0.055394412311258315	0.6736172412989065
ENSMUSG00000033819	Ppp1r16a	0.4919567679690185	4.2064236684583667e-7	0.22638153414926682	0.0636758	-0.0499937	0.6681846699279221
ENSMUSG00000021998	Lcp1	-0.501903	4.2107118634446147e-7	-0.0225293	0.9077469951584453	0.030974937400576375	0.7938820264030126
ENSMUSG00000025451	Paip1	0.5145966134863176	4.224600517731075e-7	0.14293925403574456	0.3289463226887752	-0.310196	0.00284145
ENSMUSG00000078926	Cdc20b	-1.89523	4.233330761618056e-7	-2.27595	1.7136106992558234e-7	-0.520758	0.0790581
ENSMUSG00000073111	Or2a12	-1.11295	4.2525219614488895e-7	-0.215099	0.47054776292649636	0.0744421	0.727836
ENSMUSG00000067878	Map7d3	-2.26872	4.26953851061984e-7	0.11115649437105608	0.8558115012974559	-0.0939698	0.8022174231067518
ENSMUSG00000031480	Thsd1	-0.874568	4.26953851061984e-7	-0.165595	0.4989993540951836	0.42502041151719794	0.00279283
ENSMUSG00000036537	Rnf113a1	-0.835471	4.282107463057049e-7	-0.20304	0.3604025661497081	-0.688087	4.088809348591244e-6
ENSMUSG00000041566	Tssk1	0.9844080382217479	4.2924057998515986e-7	0.405063	0.15326288635568172	0.6276462409371504	0.00119266
ENSMUSG00000048540	Nhlh2	-1.12584	4.3160289502631275e-7	-0.116262	0.7353134667341835	-0.392293	0.0445652
ENSMUSG00000081152	NA	-1.49975	4.3369048173102396e-7	-0.320808	0.3836809998831985	0.14663200050549702	0.5653404715535447
ENSMUSG00000110646	Or2n2-ps1	-1.86028	4.3369048173102396e-7	-0.802798	0.042593487529619056	-0.475242	0.10521217200993668
ENSMUSG00000074502	Ubtfl1	-1.24581	4.349524501561267e-7	-0.853419	0.00176322	0.16780784552225983	0.4367095954785217
ENSMUSG00000083866	NA	-1.82887	4.35074872157203e-7	-1.50701	1.2389790913863843e-4	-1.43703	2.6793269163812653e-6
ENSMUSG00000025521	Tmem192	0.6132261758619499	4.3959003692325014e-7	0.3926343220943305	0.00679243	-0.222832	0.091405
ENSMUSG00000040899	Ccr6	-1.56123	4.404130131933627e-7	-0.488945	0.17249957077510614	-0.345745	0.18169177126616354
ENSMUSG00000004837	Grap	-1.11118	4.4213885288144973e-7	-0.148228	0.6423748175496516	-0.483129	0.011856993611487976
ENSMUSG00000036513	Commd2	0.8014928350791097	4.4420390845940876e-7	0.48178011636337303	0.015469745424137404	0.648772	1.9112353127427984e-5
ENSMUSG00000025645	Ccdc51	-0.966007	4.4577147718710117e-7	-0.526983	0.016156073012224107	-0.524054	0.00202209
ENSMUSG00000028603	Scp2	0.484259	4.522366778225707e-7	-0.0208099	0.9151854135184322	-0.440199	3.7688798611018643e-6
ENSMUSG00000053101	Gpr141	-1.47037	4.5605283081859996e-7	-0.563529	0.0891396	0.014752612817831344	0.9587362416174623
ENSMUSG00000063827	Or2y12	-0.948164	4.561074725782272e-7	-0.0389087	0.9089670360304754	-0.0370556	0.8521625777577482
ENSMUSG00000027552	E2f5	0.7421245404055224	4.722030331792362e-7	0.1510489975318545	0.5432280964379994	0.2718915974043435	0.0802048
ENSMUSG00000074342	I830077J02Rik	-1.19988	4.823255083202212e-7	0.25844673374120153	0.3605701411156387	-0.0946682	0.6794833096190432
ENSMUSG00000094030	NA	-0.464752	4.866769394224784e-7	0.1142430303672693	0.3827547350585904	0.265436	0.00353509
ENSMUSG00000096705	Or10ak8	-1.49368	4.867498884282224e-7	-0.507102	0.1389666324094465	-0.776789	0.0017071
ENSMUSG00000024034	Tmprss3	-1.85215	4.914425800372895e-7	0.22458475247726142	0.6137559217188853	-0.0831936	0.7987239734736994
ENSMUSG00000094488	Or1e33	-0.454451	4.91890806949154e-7	0.060708106064330566	0.6841628648103223	0.17325304682131365	0.0627067
ENSMUSG00000031891	Hsd11b2	-1.47788	4.937345687958014e-7	-0.637449	0.0523351	0.026699980722345813	0.9258599632362514
ENSMUSG00000062116	Zfp954	-0.695681	4.979655182282164e-7	-0.518545	8.827838374288466e-4	-0.591007	3.4259248519294854e-6
ENSMUSG00000090078	NA	-0.783324	4.995170707594019e-7	-0.0642102	0.808245	0.2782386750485861	0.043293841511458014
ENSMUSG00000060499	Rpl10l	-1.69211	5.014707620080555e-7	0.11796714068835382	0.8045854464945595	-1.0764	1.1726087459410508e-4
ENSMUSG00000112667	NA	-0.44493	5.017250024143098e-7	0.13502344748870504	0.26055673603418983	0.2435877929667711	0.00607007
ENSMUSG00000023043	Krt18	-2.49734	5.044382978642238e-7	-0.23522	0.707621	0.0778765	0.8445824252596418
ENSMUSG00000079432	Pramel3d	1.8729666046191724	5.04995883356343e-7	2.1057650499677925	4.883784193427015e-8	2.2921895115602307	9.089223569623698e-13
ENSMUSG00000029802	Abcg2	-0.700136	5.069420816949614e-7	0.16033463699254946	0.39118155870719995	0.3494912071357541	0.00424182
ENSMUSG00000062892	Or5b98	-1.26176	5.079770352654454e-7	-0.484549	0.098011	-0.421677	0.0509864
ENSMUSG00000022245	Skor1	0.9068145643506715	5.083547713974433e-7	0.16168107137870333	0.6226665264493144	-0.00404021	0.9873819987543403
ENSMUSG00000081599	NA	2.488023591993219	5.12688736401951e-7	-1.49211	0.0681102	0.6923898794095392	0.2744161533438632
ENSMUSG00000023918	Adgrf4	-1.05032	5.127592224654298e-7	-0.194258	0.5010538134882295	0.0484813	0.8206525567898872
ENSMUSG00000073294	Ezhip	-1.17951	5.145507742616142e-7	0.2017031152022016	0.5025353298273737	0.7349488322909568	1.2489935911891608e-5
ENSMUSG00000058360	NA	-0.441062	5.149062415817072e-7	-0.00792922	0.9654692607132025	0.1543073125716496	0.0937617
ENSMUSG00000096887	Mtrnr2l7	0.43270395605134104	5.307450462856911e-7	-0.00127094	0.994432	-0.376417	8.402402614664207e-6
ENSMUSG00000075502	Kbtbd6	1.612337827416093	5.307450462856911e-7	1.098078065975677	0.00798173	0.6792104713163368	0.0603909
ENSMUSG00000030867	Plk1	-1.38948	5.307450462856911e-7	0.18800236873142515	0.6000953156346278	0.2640004794244225	0.23670927300433223
ENSMUSG00000113795	NA	-0.434584	5.411454510478276e-7	0.079578	0.5504949220928407	0.3097528429794875	3.0389617588599593e-4
ENSMUSG00000112917	NA	-0.445146	5.416472266060662e-7	0.0844814	0.5313368975605228	0.21413954109201083	0.017373410422392134
ENSMUSG00000038976	Ppp1r9b	0.4335144452640986	5.466698017870274e-7	0.033011920943817004	0.8351892892258468	-0.430453	3.0988634974251837e-7
ENSMUSG00000030748	Il4ra	-0.754725	5.546982398173551e-7	-0.475993	0.00583612	-0.45521	9.624172357508221e-4
ENSMUSG00000008398	Elk3	-0.681979	5.571586622892211e-7	0.0021973	0.9935191485613447	0.5019929490143251	1.4615369535937113e-5
ENSMUSG00000010461	Eya4	-0.945519	5.621572345392369e-7	0.17386495408317396	0.4901548664708613	-0.0685744	0.7232406922530548
ENSMUSG00000086580	NA	-0.489079	5.718184729042227e-7	0.11028837801386644	0.43454629621417573	0.12855334129485213	0.20948019503208987
ENSMUSG00000048126	Col6a3	-0.648776	5.718184729042227e-7	0.011251215120081145	0.9655847195449925	-0.0684958	0.6259108553999921
ENSMUSG00000084074	NA	1.7461452461247597	5.718184729042227e-7	0.6852182901219228	0.22679823814235203	0.642553	0.11536028962694231
ENSMUSG00000055730	Ces2a	-1.60224	5.744264764808394e-7	-0.124029	0.7934607063761516	-0.302622	0.26051897476531616
ENSMUSG00000082216	Or13c9	-2.84897	5.83359319015238e-7	-0.48003	0.4410882013304653	-1.14329	0.00640252
ENSMUSG00000054836	Elp6	-0.49974	5.875259012044022e-7	0.0305248	0.8704824820534138	0.16098169819729138	0.11345425074052899
ENSMUSG00000070371	Prss36	1.1107709093686016	5.907302789003673e-7	0.845011	0.00162339	0.7140587854748566	0.00131477
ENSMUSG00000042104	Uggt2	-0.451727	5.93139541398579e-7	0.00441051	0.9804837420789301	0.26412894172422413	0.00320271
ENSMUSG00000104377	NA	-0.434085	5.985753824663863e-7	0.10324243765829619	0.41071211334549046	0.27207142055964373	0.00172498
ENSMUSG00000019873	Reep3	-0.444498	5.989501290833323e-7	-0.0136826	0.939562	0.17764236642727754	0.0529891
ENSMUSG00000030996	Art1	-1.38256	6.102381924282732e-7	-1.02535	7.642601136312936e-4	-1.25714	2.500996344763278e-7
ENSMUSG00000093627	Vmn2r-ps121	-2.84366	6.10813271617783e-7	0.8458062600184253	0.045570268636819546	-1.07377	0.010135154020955115
ENSMUSG00000029909	Prss37	-2.58462	6.137180679930907e-7	-0.586111	0.29061516974018414	-0.375837	0.3321187892625052
ENSMUSG00000070530	Wfdc16	-2.84253	6.166156685259279e-7	-0.773557	0.18895915752477332	-1.42694	8.89936766676433e-4
ENSMUSG00000022484	Hoxc10	-1.91035	6.166156685259279e-7	-0.277313	0.564417	-0.0335388	0.9234529430400771
ENSMUSG00000098678	Mroh6	-2.58327	6.213851273521816e-7	0.459196	0.3391663317731321	-0.548533	0.15088561825255098
ENSMUSG00000064356	mt-Atp8	0.44117853751032776	6.213851273521816e-7	0.036228854646207585	0.8228155724604711	-0.173638	0.0602468
ENSMUSG00000047205	Dusp18	0.550721	6.233349478743631e-7	0.0700709	0.7226541721909362	0.022893856679042632	0.8715089421862071
ENSMUSG00000031933	Izumo1r	-1.75375	6.234740929610691e-7	0.4225734529706575	0.23072197209750234	-0.315724	0.27525594800268016
ENSMUSG00000039529	Atp8b1	-0.970847	6.234740929610691e-7	-0.4762	0.036082907415820695	-0.0972073	0.6168039906961823
ENSMUSG00000026726	Cubn	-0.827077	6.304437626130074e-7	0.13105504340765553	0.5799839390882294	-0.138393	0.39729793241334627
ENSMUSG00000111612	NA	-2.58137	6.319947907350104e-7	-2.98708	8.973535733148712e-7	-1.37506	5.401125776950114e-4
ENSMUSG00000114711	NA	-0.613057	6.326068617454232e-7	0.0774115	0.6979096604886836	0.1257024852909146	0.3121459551489467
ENSMUSG00000090389	NA	-3.16574	6.338209167532906e-7	0.47233739964258276	0.44297045768332227	-0.982509	0.039168444725644645
ENSMUSG00000063172	Ift25	-0.464463	6.399284775339711e-7	0.00700366	0.9712656222159672	0.21118116460077851	0.024097563781256614
ENSMUSG00000045559	Or9k7	-1.08184	6.453559853825596e-7	-0.521514	0.0378428	-0.0776215	0.7194700802962845
ENSMUSG00000112149	NA	-0.435514	6.479468478248498e-7	0.13030381823326148	0.274505	0.25918928576861733	0.00306865
ENSMUSG00000098590	Vsig10l2	-1.49559	6.621004330919913e-7	-0.177972	0.6709150110406381	-0.403308	0.10929393407966469
ENSMUSG00000020913	Krt24	-1.54182	6.637550748870018e-7	0.080992	0.8648900469749052	-0.566062	0.026955709642804717
ENSMUSG00000094721	Or5b108	-1.25135	6.641733621931952e-7	-0.410028	0.17627502963553943	-0.232924	0.29951127922128945
ENSMUSG00000039396	Neil3	-0.562124	6.669102462410492e-7	0.030228	0.8879707790857482	0.44507442773204015	1.2138887057070974e-5
ENSMUSG00000054453	Sytl5	0.5426061165025052	6.677007191677194e-7	0.36096546436654675	0.00485024	0.39706357851569885	1.838294510006163e-4
ENSMUSG00000050914	Ankrd37	0.7619609921678789	6.684448954469552e-7	-0.224314	0.37651768782448247	0.0969327	0.6008838156293206
ENSMUSG00000025193	Cutc	1.1013412235104676	6.68520638429074e-7	0.6166750606005817	0.0371094	0.43817117858092147	0.0680126
ENSMUSG00000107348	NA	1.6008031761687729	6.881240530798671e-7	0.3049311336384776	0.6390173005733171	-1.3672	0.00281731
ENSMUSG00000079330	Lemd1	-1.12332	6.94173508856814e-7	-0.623156	0.015034472382085547	0.3006092487202464	0.10557571499039194
ENSMUSG00000082806	Rpl13-ps1	-2.99982	7.168665043401476e-7	-0.443606	0.5126158009599635	0.00703956	0.9886468113191185
ENSMUSG00000097295	NA	-2.99904	7.214678350789429e-7	0.3024686811730957	0.6365435319361405	0.16754012994413991	0.7042171576898857
ENSMUSG00000113004	NA	-0.572459	7.236664817072801e-7	0.11946929822623299	0.4724827474001984	0.2590663901424015	0.0171684
ENSMUSG00000113684	NA	-0.445581	7.249338889913587e-7	0.054372	0.7210264042677653	0.26890889355707165	0.00253514
ENSMUSG00000029569	Tmem168	-0.616683	7.249338889913587e-7	-0.229735	0.14942229421772657	0.00884259	0.9531053009170749
ENSMUSG00000114902	NA	-1.89866	7.26618478363312e-7	-0.81382	0.048530638312856346	-0.918009	0.00270465
ENSMUSG00000031023	Akip1	-1.53665	7.26618478363312e-7	-0.0412978	0.9362342686306132	-1.05315	5.805244629470354e-5
ENSMUSG00000028687	Mutyh	-1.1994	7.27852440388374e-7	-0.389342	0.18544278677129342	-0.135035	0.5519935447697921
ENSMUSG00000026220	Slc16a14	-0.761331	7.28082505044679e-7	-0.246192	0.2161478793217483	-0.39766	0.00478211
ENSMUSG00000084883	Ccdc85c	0.44936791286608363	7.323268566917404e-7	0.2056975131776579	0.0688781	-0.348975	1.0407266746009241e-4
ENSMUSG00000037349	Nudt22	-1.29457	7.34409439495991e-7	-0.303369	0.3570720404097986	-0.366382	0.10321539391076914
ENSMUSG00000000682	Cd52	-2.38102	7.34409439495991e-7	0.0366304	0.960388	-1.04781	0.00423992
ENSMUSG00000035273	Hpse	-1.30429	7.34409439495991e-7	-0.585298	0.0508111	-0.495344	0.027137205903482127
ENSMUSG00000032596	Uba7	-0.865099	7.426341769218457e-7	0.13624517504804023	0.5813081855782292	0.2370117061132254	0.12566368742634804
ENSMUSG00000015880	Ncapg	-1.55294	7.432762601399639e-7	-0.884183	0.00976087	0.2842934470968755	0.24526342627468672
ENSMUSG00000116673	A630089N07Rik	-0.453165	7.4578011421924e-7	0.0558825	0.7169920912888157	0.22663649307197828	0.013392990226104925
ENSMUSG00000094145	Vmn2r20	-0.470005	7.4578011421924e-7	0.0550473	0.7342576591046202	0.17367943307078068	0.0726059
ENSMUSG00000073458	Smok2a	-0.900947	7.533768254947177e-7	0.19430274425723817	0.409501	-0.0797862	0.6677847538473922
ENSMUSG00000074203	G430095P16Rik	-2.17155	7.549326545408999e-7	0.1405120658512416	0.8074713054129639	0.4612378605279051	0.11689678589928248
ENSMUSG00000029595	Lhx5	-1.13573	7.576055680569295e-7	-0.353246	0.2132763155222285	-0.781434	9.47738492736927e-5
ENSMUSG00000051735	Rinl	-1.10109	7.606411257294651e-7	-0.034467	0.9300238372622698	-0.450497	0.020665166247735085
ENSMUSG00000060985	Tdrd5	-0.973685	7.754479254953037e-7	-0.00856907	0.9807031775276799	0.41904656350081804	0.00819421
ENSMUSG00000026768	Itga8	-1.05407	7.772945833521244e-7	-0.0502619	0.8933008612720433	0.012945701763673644	0.9543460802875263
ENSMUSG00000043740	Trem6l	-1.04944	7.787037442031681e-7	-0.14228	0.6484747799149824	-0.148802	0.4597245690532682
ENSMUSG00000025290	Rps24	0.4398126628547281	7.886996609746789e-7	-0.020618	0.9073102963902765	-0.373725	2.022547010845032e-5
ENSMUSG00000096194	Btbd35f2	-2.30115	8.008206273562601e-7	-0.511926	0.32270229264189637	0.31919531175701665	0.3296966072132638
ENSMUSG00000073932	Or51i2	1.7289274167483861	8.008206273562601e-7	0.6877634407697395	0.22482126835134975	1.1229929929299043	0.0019007
ENSMUSG00000106924	NA	-0.438378	8.108906328092164e-7	0.13589342184162398	0.2584849776224254	0.22886838376257543	0.010537183724769581
ENSMUSG00000111472	NA	-0.451029	8.13508796369676e-7	0.16817988697528857	0.1544828480668516	0.4858244586223612	2.101430037792831e-8
ENSMUSG00000074965	Or4k35	-0.509622	8.209449469834953e-7	0.1509231501511896	0.2753350180251394	0.23469475999925415	0.0195007
ENSMUSG00000006050	Sra1	0.5750822210990508	8.221815244815602e-7	0.572862	6.297421901216087e-6	0.20180896878429838	0.099691
ENSMUSG00000049456	Or10j3b	-1.60449	8.263698337747877e-7	-0.439011	0.2529008819701996	-0.888265	9.744744899831183e-4
ENSMUSG00000090556	NA	-0.994156	8.276359009690183e-7	-0.618107	0.00664381	-0.274841	0.13397330430342627
ENSMUSG00000049280	Or10ab5	-0.437596	8.294334137753628e-7	0.11036211101135349	0.3818286499575669	0.24401719879879322	0.00605896
ENSMUSG00000049414	NA	2.992731089630155	8.294334137753628e-7	3.576990155940606	1.667356439880259e-9	1.9612788990494987	0.00198635
ENSMUSG00000016024	Lbp	-1.0667	8.320800672011887e-7	0.2488559759735121	0.33917305736511333	0.0788312	0.7084245886983184
ENSMUSG00000039159	Ube2h	0.4526087315755298	8.362571039329941e-7	0.0826588	0.5666678058782136	-0.360365	7.578434826487384e-5
ENSMUSG00000074743	Thbd	-0.803359	8.401562685678245e-7	-0.406939	0.0347397	0.0886785	0.5892601031184281
ENSMUSG00000025017	Pik3ap1	-0.68848	8.420066737159736e-7	-0.0990178	0.6489455863352764	-0.662139	2.550246458213767e-7
ENSMUSG00000024215	Spdef	-1.4401	8.46986921805759e-7	0.0308761	0.9503930787611276	-0.0522081	0.8515622099897491
ENSMUSG00000071757	Zhx2	0.5231068921828885	8.46986921805759e-7	-0.0859679	0.6320867551024966	-0.189892	0.094407
ENSMUSG00000027525	Phactr3	0.4390674272649423	8.5029481085441e-7	0.036455	0.8233322354990655	-0.219775	0.015963636406514516
ENSMUSG00000106324	NA	-2.29526	8.509273778848085e-7	-1.02045	0.0351376	-1.54714	3.883590963489068e-5
ENSMUSG00000105549	NA	-0.434803	8.578036287616581e-7	0.0704078	0.6163884043008941	0.22671206574035851	0.0109963
ENSMUSG00000022913	Psmg1	0.7840046970689756	8.657504861874958e-7	0.4866907744723752	0.014002809664286256	-0.26962	0.13980751198828562
ENSMUSG00000091400	NA	-1.76474	8.657613143065934e-7	-0.975738	0.011400462019065591	-0.962858	9.94262506170336e-4
ENSMUSG00000027111	Itga6	-0.526572	8.657613143065934e-7	-0.0495167	0.7922582858137726	0.0818714	0.47946325823378283
ENSMUSG00000061616	Or9s13	-0.725036	8.81724476930145e-7	0.25088136733049027	0.15736027001772573	0.17066934423198096	0.22210665088109852
ENSMUSG00000049538	Adamts16	-0.7798	8.820053949786177e-7	-0.0859013	0.7407700793158986	0.3353094111718433	0.014110739892206738
ENSMUSG00000030309	Caprin2	-0.591674	8.83153326871189e-7	-0.122029	0.4898610106662748	0.43201778145766206	5.315746227416346e-5
ENSMUSG00000110195	Pde2a	0.430654	8.904912469870821e-7	0.028302830213984796	0.8642989356549153	-0.0402554	0.7031206236491249
ENSMUSG00000094725	NA	-0.722916	8.904912469870821e-7	0.019596803568489165	0.9442659371540446	-0.124742	0.40154033149607954
ENSMUSG00000035226	Rims4	0.46547682655833783	8.949277571416613e-7	0.2630658358350712	0.020358027135199026	-0.345956	2.574647079954958e-4
ENSMUSG00000042063	Zfp386	-0.544265	9.012844113391905e-7	-0.226087	0.10469012312499915	0.0945557	0.42070356484817717
ENSMUSG00000020684	Rasl10b	0.4306041386509218	9.03874419049143e-7	-0.00858096	0.9627077228416417	-0.44109	2.2927635013298962e-7
ENSMUSG00000094258	NA	-2.05316	9.065983466466413e-7	-1.98971	1.977305342122158e-5	-1.23443	2.4268460369954682e-4
ENSMUSG00000003344	Btbd2	0.4740393801196008	9.157563884422523e-7	0.12233741669954809	0.3844133623591865	-0.34193	4.162796609025254e-4
ENSMUSG00000003346	Abhd17a	0.4722302494821989	9.162645135998472e-7	0.0707676	0.6573450500454462	-0.447895	2.552642665109041e-6
ENSMUSG00000063867	Or10g1b	-1.54337	9.300453752660942e-7	-0.0891086	0.8559634212270902	-0.323034	0.22314381617991996
ENSMUSG00000011463	Cpb1	-1.81955	9.321382553029869e-7	-0.220539	0.6518560502105859	-0.853219	0.00421095
ENSMUSG00000042254	Cilp	-1.02779	9.37430291842979e-7	-0.419613	0.093546	-0.181062	0.3560387909324285
ENSMUSG00000028433	Ubap2	0.4786208946866835	9.417862599353701e-7	0.23999684304678234	0.047066485476994734	0.016932041446442114	0.891373
ENSMUSG00000062987	Or2d2b	-0.685889	9.73026454849469e-7	-0.323122	0.0571344	0.19426974556254564	0.1402173993795506
ENSMUSG00000069874	Irgm2	-1.01505	9.73026454849469e-7	-0.13371	0.6652853209493338	-0.474078	0.00950534
ENSMUSG00000112743	Nt5dc3	0.638556	9.76087838250851e-7	-0.131252	0.5547934055091946	-0.264831	0.062207965686967084
ENSMUSG00000036617	Etl4	0.44433603241703556	9.772657858320123e-7	0.13917857286414004	0.2632728073959625	-0.192974	0.040434132157662964
ENSMUSG00000064370	mt-Cytb	0.42275744734207726	9.870413614480299e-7	0.00810982	0.9640394622649299	-0.42389	4.3853956889429784e-7
ENSMUSG00000067925	Rtl8a	0.48250095773263346	1.0032521686066021e-6	0.034051972963364964	0.8586806922769664	-0.575303	3.507720154584826e-9
ENSMUSG00000042243	BC051665	2.0885481257479395	1.0043915493755448e-6	-0.259393	0.81171	1.0543927175086398	0.027113278039826834
ENSMUSG00000038811	Gngt2	-1.21894	1.012417617076931e-6	-0.1109	0.7747646026218377	-0.263289	0.23343388864919995
ENSMUSG00000094858	Or4k47	-1.14314	1.0155983835217065e-6	0.258612	0.3534166923393552	-0.176473	0.41385891685988413
ENSMUSG00000070522	NA	0.8993944296080555	1.0172640363399833e-6	0.265434	0.3605701411156387	0.026674563235930877	0.9148273759779844
ENSMUSG00000015804	Med28	0.5118666485703682	1.0172640363399833e-6	0.12529771804271023	0.42738964467146584	0.026669213428545495	0.840296
ENSMUSG00000055865	Tafa3	-1.25023	1.017329764655164e-6	0.0444897	0.9180847034623149	-0.400734	0.0694965
ENSMUSG00000040390	Map3k10	0.4344808196040688	1.017329764655164e-6	-0.0554151	0.7150286855374135	-0.481788	2.401387378004083e-8
ENSMUSG00000095484	Or5b121	-1.78262	1.0196568787660236e-6	0.15573519284768628	0.7510057053075141	-0.0846233	0.794854
ENSMUSG00000074489	Bglap3	-0.579204	1.027252006194028e-6	-0.0463319	0.8263961703908751	0.0173904	0.9011662795517155
ENSMUSG00000030351	Tspan11	-1.01489	1.0275679820196967e-6	-0.475876	0.0500154	-0.767014	2.9836664000530737e-5
ENSMUSG00000040828	Catsperd	-1.12073	1.0309763047450417e-6	-0.611095	0.019202698405613786	-0.68543	6.015440626083201e-4
ENSMUSG00000039001	Rps21	0.4615650109130407	1.0316080790821232e-6	-0.0340642	0.8502817811853386	-0.406875	1.3654417902858296e-5
ENSMUSG00000112557	NA	-0.42533	1.0316080790821232e-6	0.0795565	0.5520538845245939	0.3737642244243718	1.0839659055068815e-5
ENSMUSG00000050410	Tcf19	-1.19618	1.0355668497524878e-6	-0.616714	0.026380100749482955	-0.325856	0.1292443038686224
ENSMUSG00000078625	Prame62	-1.274	1.0471491474409552e-6	-0.30338	0.358569	0.11663444570991419	0.6233457406419017
ENSMUSG00000044120	Or56a5	-1.1464	1.0498272608214622e-6	0.00218082	0.995951	0.10537768778968071	0.6320316073465598
ENSMUSG00000051118	Or7d10	-0.566983	1.052047811460846e-6	-0.0253612	0.9105580164209294	0.10207929798858417	0.40037
ENSMUSG00000101174	Hoxd4	1.8668235353575253	1.0521710257065662e-6	1.0850785908151996	0.0429249	1.111246599484247	0.00621094
ENSMUSG00000084221	NA	-2.54391	1.0532096375354693e-6	-0.608799	0.2767202142407443	-0.47269	0.2233876260935996
ENSMUSG00000045930	Clec14a	0.9829119849322777	1.0590594377733014e-6	0.7058181623496229	0.0040013	0.9296092378149249	7.178595031739809e-7
ENSMUSG00000086278	NA	-0.482725	1.0621165578769258e-6	-0.0920316	0.5408616692887916	0.16245539792383323	0.10671938337628965
ENSMUSG00000027420	Bfsp1	-1.20241	1.0634559429179115e-6	-0.887378	0.00116855	-0.779067	2.5721584272943033e-4
ENSMUSG00000113393	NA	-0.423967	1.0678369285872726e-6	0.0655492	0.6379526033892209	0.2963828161439011	5.787999117386583e-4
ENSMUSG00000116835	NA	1.7404135688699474	1.0818837723816974e-6	0.7508836033268452	0.18116226022137663	0.43052304493011095	0.33802996817708325
ENSMUSG00000113110	NA	-1.34824	1.0882753815351374e-6	-1.17429	1.2270934417191873e-4	-0.653417	0.00520906
ENSMUSG00000099397	NA	-1.47374	1.088760949959042e-6	0.1199317317816977	0.7841382745186425	0.29884434863124226	0.20612962547729058
ENSMUSG00000078879	Zfp973	-0.780815	1.0993283335184705e-6	-0.0667261	0.8053741978890121	0.4881966987989647	2.1115267496475627e-4
ENSMUSG00000116284	NA	-1.62864	1.1011765612425415e-6	-1.01084	0.00536363	-0.721637	0.00833572
ENSMUSG00000051255	NA	-0.836295	1.1065242392881859e-6	0.1758002147920846	0.4385645892254372	-0.479171	0.00195531
ENSMUSG00000025047	Pdcd11	0.4951489234055384	1.1081684592805704e-6	0.2647815359833134	0.0338885	0.3050189961124027	0.00250888
ENSMUSG00000011267	Zfp296	-1.33546	1.117164300238982e-6	0.18255444017065342	0.6118311320393708	-0.0094738	0.9729293167058698
ENSMUSG00000042118	Bhmt2	-0.498422	1.1301095782676332e-6	0.017650111021394747	0.9300238372622698	0.2573907126379014	0.00919852
ENSMUSG00000031377	Bmx	-2.14658	1.1323261833787107e-6	-0.388172	0.45271356561886494	-0.329229	0.34349300110062364
ENSMUSG00000033186	Mzt1	0.5170925991468098	1.137257802747492e-6	-0.0987163	0.5706304349054107	-0.258343	0.019555269001285656
ENSMUSG00000054659	Pm20d2	0.8275201379489086	1.143247134904737e-6	0.15981606079410876	0.5934745809729615	-0.039364	0.8621179702183862
ENSMUSG00000092451	Vmn2r-ps56	-3.10763	1.147937396585893e-6	0.7550647081594588	0.15823602453637745	0.11813623182822185	0.8155324880441447
ENSMUSG00000045629	Sh3tc2	-0.801573	1.1516445015456113e-6	-0.310302	0.1287999952407531	0.2979250385090767	0.037662414211106825
ENSMUSG00000108728	Or5bs2	-0.738484	1.1516445015456113e-6	0.19705079985846516	0.31037655744523573	0.5417667836740071	1.4810647214168818e-5
ENSMUSG00000049334	Or8b43	2.1960044528838236	1.1605552565368877e-6	1.172312825240371	0.0792946	1.409567380599557	0.00314357
ENSMUSG00000021891	Mettl6	-0.433874	1.1608750666464413e-6	0.0649716	0.6517716782697804	0.3439927254184327	7.541815552449296e-5
ENSMUSG00000021417	Eci2	-0.430829	1.1614305809440457e-6	0.0679516	0.6315492616887455	0.0613653	0.5477002147978515
ENSMUSG00000066263	Or51k1	-0.423911	1.1671903438688538e-6	0.091566	0.48016221045924457	0.27088744674354664	0.00184236
ENSMUSG00000023978	Prph2	-1.26817	1.1734802503546205e-6	-0.505522	0.0963686	-0.481985	0.030882693603439326
ENSMUSG00000037279	Ovol2	-2.34817	1.1818413036294802e-6	0.0683302	0.9214677063710738	-0.214243	0.5757269852159931
ENSMUSG00000040331	Nsmce4a	0.5234848707752376	1.1883118137522998e-6	0.011499272207461844	0.961375	-0.14082	0.23540217899369886
ENSMUSG00000019876	Pkib	-0.436697	1.1918113691696594e-6	0.0381182	0.8128802020805075	0.15697324323718337	0.0932827
ENSMUSG00000064351	mt-Co1	0.41915086038260785	1.1989928297577047e-6	-0.00489808	0.9778252269477229	-0.460812	3.466357957758157e-8
ENSMUSG00000093942	Or13a18	-0.423097	1.20008048167219e-6	0.0725613	0.595464	0.4062938604976951	1.5569017737846134e-6
ENSMUSG00000032517	Mobp	0.4235751794458924	1.213877886565277e-6	-0.123253	0.30849414917852475	-0.156612	0.08775
ENSMUSG00000111777	NA	-0.427374	1.2282345322906014e-6	0.0837932	0.5310825077640404	0.25074265775668503	0.00442765
ENSMUSG00000112226	NA	-0.42642	1.2282345322906014e-6	0.082794	0.5358398713104016	0.2975431163117199	6.096705642652715e-4
ENSMUSG00000099689	Zfp383	-0.727275	1.2283234944843964e-6	-0.170853	0.4126907177825508	0.0629374	0.6905817384670225
ENSMUSG00000031375	Bgn	-0.696795	1.243226059622176e-6	-0.777849	8.21586305331012e-7	-0.296584	0.0281528
ENSMUSG00000094182	Or8g23	-2.13848	1.2452880293447727e-6	0.2576951254935381	0.611066	0.0872473	0.8131737206823646
ENSMUSG00000032766	Gng11	0.9029260038902497	1.2464814633139121e-6	-0.567194	0.0492126	0.21531094790295352	0.3117658411623683
ENSMUSG00000101814	NA	-1.0936	1.2476946271717931e-6	-0.122536	0.722485	0.33049630924714535	0.0715314
ENSMUSG00000037060	Cavin3	0.6186332652312967	1.250414772084263e-6	0.27533764171677694	0.10549513121732326	-0.270376	0.0497701
ENSMUSG00000091945	Vmn2r114	-0.431654	1.250414772084263e-6	0.13693051532495235	0.25496364006686234	0.33334809862718967	1.2557397987740534e-4
ENSMUSG00000111551	NA	-0.422959	1.250414772084263e-6	0.12434389846737368	0.30082338242303436	0.5772660357481114	4.648342030554475e-12
ENSMUSG00000034437	NA	-0.951521	1.2532963242931263e-6	0.17050684359377427	0.5185840583091161	-0.692796	7.143202572610642e-5
ENSMUSG00000007892	Rplp1	0.4290978657270129	1.2541233388557012e-6	-0.103063	0.42712526232967624	-0.568706	2.9807232829727285e-11
ENSMUSG00000030093	Wnt7a	-0.580973	1.2609964782027397e-6	-0.25533	0.0856526	-0.654855	4.597889648704487e-9
ENSMUSG00000037855	Zfp365	0.4241757925327853	1.2707854984798487e-6	-0.0215537	0.9005185645875352	-0.439828	2.3528127491985927e-7
ENSMUSG00000049041	Or1r1	-0.451123	1.2913210232902311e-6	0.0988992	0.4714808898690067	0.1668640538739801	0.0809072
ENSMUSG00000108857	NA	-0.448549	1.2928227466581074e-6	0.00376398	0.9838610238367064	0.2064862582155351	0.026898119992636672
ENSMUSG00000095619	Vmn1r157	-2.26801	1.2976732104342673e-6	-0.417913	0.4395111409772721	-0.54916	0.12455159873012403
ENSMUSG00000094860	Btbd35f27	-1.62256	1.299023443801333e-6	-1.47549	7.143276602831582e-5	0.0897588	0.7629944897546788
ENSMUSG00000095322	Or8g36	-2.03185	1.3085388081181787e-6	-1.1127	0.0123461	0.059982	0.8685574496655288
ENSMUSG00000020848	Doc2b	0.4409274767933957	1.3114480469068367e-6	0.10457149960170584	0.4361045451702984	-0.389773	1.4188765422960984e-5
ENSMUSG00000064262	Gimap8	-0.769445	1.332956963464526e-6	0.14797406024862259	0.5043965425987317	0.48897731632237434	1.946796260494787e-4
ENSMUSG00000003505	Psg18	-0.974562	1.3457546333767568e-6	-0.0595702	0.8632460840255824	-0.725779	5.0482610238573976e-5
ENSMUSG00000070873	Lilra5	-1.73992	1.3457546333767568e-6	0.3287855001109732	0.4015881172048679	-0.0923074	0.7748432503475456
ENSMUSG00000025586	Cpeb1	-0.56501	1.353141845110449e-6	-0.1375	0.40765373321127135	-0.00149728	0.9922358837864512
ENSMUSG00000093901	Or8c15	-0.492995	1.353141845110449e-6	-0.0521909	0.7702577884405729	0.20464202813538754	0.042333
ENSMUSG00000074467	NA	1.5473797920813002	1.3567748304338927e-6	-1.48076	0.015533150702452753	-3.43286	1.456353786717525e-10
ENSMUSG00000096813	Vmn1r126	-1.79872	1.3567748304338927e-6	-4.60411	3.6368199170856234e-16	-0.566851	0.0574274
ENSMUSG00000020062	Slc5a8	-1.83079	1.3632860583197375e-6	1.1593395120259828	1.4949955495296168e-5	0.2409612438886629	0.41047470456392177
ENSMUSG00000031093	Dock11	-0.545966	1.3636698158791879e-6	-0.348382	0.00773187	-0.0912297	0.4514150727293344
ENSMUSG00000039278	Pcsk1n	0.42250353487891534	1.3699884855217605e-6	0.0114092	0.9491481039425369	-0.716464	1.245261274635578e-17
ENSMUSG00000064341	mt-Nd1	0.41815279714679265	1.3724332149534616e-6	-0.000140088	0.9992629977704828	-0.474212	1.4823926913230784e-8
ENSMUSG00000056370	Sftpb	-2.26268	1.3733758365281675e-6	0.4494506204175697	0.31608562341438873	-0.229933	0.5375616119934747
ENSMUSG00000047371	Zfp768	0.6992529430189083	1.3746004997604344e-6	0.12616941343953472	0.6181499649940839	0.14964177983219817	0.3604988680430829
ENSMUSG00000078817	Nlrp12	-0.914832	1.3800218579987784e-6	-0.245604	0.32448193968845745	-0.148446	0.41731472888285887
ENSMUSG00000096903	Vmn1r104	-1.98199	1.3814768683052097e-6	-0.877119	0.0462193	-1.49387	1.2992624229552374e-5
ENSMUSG00000096822	Or1j15	-0.428063	1.3899018062145204e-6	0.12577332367457053	0.30272057794016877	0.3078925046903391	4.114901350250979e-4
ENSMUSG00000038725	Pkhd1l1	-0.870915	1.391198971426038e-6	-0.0908265	0.7580590590073412	0.1540797464400548	0.3601953940159565
ENSMUSG00000022113	Trim52	-0.754189	1.3936541586695434e-6	-0.0204131	0.9452314884067887	0.17027593083531092	0.24671296433848297
ENSMUSG00000081945	Or52d13	-0.51231	1.398595126138029e-6	-0.00830989	0.9703771543772673	0.47224737904789454	1.0149017076063856e-6
ENSMUSG00000096477	Or2h2c	-1.23613	1.4082147930210245e-6	-0.18959	0.5958370937326077	-0.406418	0.0665438
ENSMUSG00000006216	Clcnkb	1.627187306768915	1.4153727161322855e-6	0.2708687933483442	0.7077498301586529	0.8633660790997355	0.017305791035766616
ENSMUSG00000039174	1700003H04Rik	-1.89866	1.419246254467746e-6	-2.36748	3.522353422142651e-7	-1.31873	5.2375170438426175e-5
ENSMUSG00000048620	Or6z3	-0.423717	1.4207029156197428e-6	0.0853156	0.521154	0.35261926454963244	3.954169741942897e-5
ENSMUSG00000090110	Cmc4	1.1807309042799559	1.431245116280573e-6	0.6192347474205407	0.0673389	0.7406297520731061	0.00272229
ENSMUSG00000048655	Ccdc169	-2.42167	1.438300325021827e-6	-0.201484	0.7599892546136974	0.21877235992597963	0.5538091167422925
ENSMUSG00000030699	Tbx6	-1.97863	1.439936086222503e-6	0.7185560289913886	0.034402985438758985	0.5244420147591288	0.056879606970211466
ENSMUSG00000004895	Prcc	0.48147872671135633	1.4482398986504087e-6	0.12808840455513926	0.38038609442022187	-0.295227	0.00370791
ENSMUSG00000058884	NA	1.8147130681041173	1.4641497440165408e-6	1.7140464951018863	5.7999510761285125e-5	1.3189605242286375	5.062947956123572e-4
ENSMUSG00000004473	Clec11a	-0.824656	1.4788081656549214e-6	-0.502878	0.010636436033412525	-0.0916382	0.6002692131513757
ENSMUSG00000039985	Sinhcaf	-0.605494	1.493923411617157e-6	-0.150464	0.3957112461311919	0.480259	1.1829987748273207e-5
ENSMUSG00000046486	Or6k6	-1.22612	1.5122942354840743e-6	-0.370841	0.23728195244711536	-0.241511	0.28854488745184087
ENSMUSG00000107755	NA	1.8123520005748086	1.5145490282010943e-6	-2.76063	2.5778205167955096e-4	3.1277039347430127	8.051526493207911e-29
ENSMUSG00000026192	Atic	0.5524970154928315	1.5146758622560769e-6	0.3928361810457699	0.00349941	-0.115772	0.37533267823289856
ENSMUSG00000101972	H3c11	0.8706979850631202	1.5196220447428053e-6	0.3442257631560439	0.1912237779581232	-0.0384052	0.8749169875924145
ENSMUSG00000069917	Hba-a2	0.509736	1.5243103273649095e-6	-0.280927	0.0395569	-0.282265	0.00995958
ENSMUSG00000029627	Zkscan14	-0.616107	1.5243103273649095e-6	-0.313252	0.042264686672007785	-0.591967	6.247884752172782e-7
ENSMUSG00000041238	Rbbp8	-0.581281	1.5338210023802606e-6	-0.18978	0.23879627944082946	0.0839077	0.5127626707839341
ENSMUSG00000115808	NA	-1.78934	1.5424480508330718e-6	-1.60217	9.897835745807688e-5	-0.932741	0.00202298
ENSMUSG00000107211	NA	-1.65691	1.557653050777144e-6	0.23857378431984733	0.5647629468461064	-0.16587	0.5814900530507942
ENSMUSG00000107574	NA	-1.81977	1.5829973411444874e-6	-0.957074	0.019101840306096327	-0.170444	0.5977143929076149
ENSMUSG00000030166	Rad52	-0.565062	1.5829973411444874e-6	-0.177603	0.26055673603418983	0.18565372815748643	0.10466384645239922
ENSMUSG00000099981	NA	-0.7537	1.587731256271298e-6	-0.211581	0.3142785413704112	0.0967313	0.5400252107192337
ENSMUSG00000025510	Cd151	-0.71115	1.5888074994927838e-6	-0.124909	0.572079	-0.109466	0.46875325173982163
ENSMUSG00000030732	Chrdl2	-1.08431	1.5940966554536386e-6	-0.191803	0.5424348329070978	-0.185151	0.3767412763643916
ENSMUSG00000090071	Cdk5r2	0.42347714587608026	1.6136020115977343e-6	-0.0233702	0.8927861123546885	-0.568784	2.4666113605592742e-11
ENSMUSG00000025001	Hells	-0.770359	1.6207920399095345e-6	-0.135766	0.5677310443988977	-0.0233818	0.8953671673774206
ENSMUSG00000114339	NA	-0.490312	1.626985846856839e-6	0.13685875239139075	0.3287698988049033	0.3874787666797566	4.7984340571996935e-5
ENSMUSG00000071398	Cimip5	-0.808192	1.6400428588762278e-6	-0.428501	0.0312882	0.22137095836763396	0.1448280199533389
ENSMUSG00000020821	Kif1c	0.43579554973234713	1.6403047524388902e-6	0.0361444	0.8293767648948713	-0.120074	0.22425195402863296
ENSMUSG00000026972	Arrdc1	-1.17205	1.6533933676412083e-6	0.6594136242622864	0.00272677	0.6873792995472382	9.501534771729275e-5
ENSMUSG00000023052	Npff	1.4404046693853305	1.6690249710020188e-6	0.4858664520722498	0.33062900751179497	1.1667328881783214	5.959877926607746e-5
ENSMUSG00000111939	NA	-0.43082	1.6690249710020188e-6	0.1265864577173822	0.3056951727410266	0.3166745843955364	3.127509065901621e-4
ENSMUSG00000073997	Or2at1	1.0320076526949962	1.6696172308433684e-6	0.6236472054668012	0.0264526	0.6890547338077526	0.00123942
ENSMUSG00000110344	Smim36	0.6734061869134716	1.6712980293346574e-6	0.0630788	0.8209387494454534	0.11293708527836263	0.48871052258779013
ENSMUSG00000042182	Bend6	0.44744359020353197	1.6733799569309954e-6	0.15539197978684272	0.21944424585699557	-0.457525	6.029676081091335e-7
ENSMUSG00000106948	NA	-0.41754	1.6842422890091673e-6	0.0996914	0.43224474182652467	0.28285038614046254	0.00109188
ENSMUSG00000057564	Or4e1	-1.43625	1.6896359283566487e-6	-0.0295594	0.9537336092451727	-0.39809	0.11603976963390628
ENSMUSG00000023021	Cers5	-0.579251	1.6913510017711856e-6	-0.239058	0.11743837833847891	-0.146941	0.23082072894359695
ENSMUSG00000118642	NA	-0.414235	1.6934492894954752e-6	-0.0202937	0.9050381202014579	0.8124871326575537	4.175331696423459e-23
ENSMUSG00000071065	Or6c213	-1.49685	1.694145495602796e-6	-0.463177	0.21105302969296463	-0.241347	0.37210205938345453
ENSMUSG00000117472	NA	-2.50818	1.708866829358793e-6	-1.11553	0.0392821	-0.671347	0.0854353
ENSMUSG00000056220	Pla2g4a	-0.913965	1.7142853098532201e-6	-0.182741	0.49539662728631984	0.11543195455899787	0.5280666331210954
ENSMUSG00000090215	Trim34b	-2.50757	1.71795126029902e-6	-0.574713	0.3147522994530393	0.28568864663027205	0.43932301921027894
ENSMUSG00000046717	Igbp1b	-1.5662	1.7320759847258115e-6	-0.896887	0.0123918	-0.446399	0.099844
ENSMUSG00000039891	Txlnb	-1.01671	1.7422767799870667e-6	-0.358352	0.17251107600916218	0.0539237	0.8020343894574559
ENSMUSG00000083736	NA	-1.37083	1.7603064403185544e-6	-0.575289	0.0803534	-1.16606	3.247810682884036e-6
ENSMUSG00000104539	NA	-2.50473	1.76756218773322e-6	-0.570403	0.31931404112267997	-1.23308	0.00216326
ENSMUSG00000059429	Or1l4	-0.421107	1.7800566850032293e-6	0.053093435605856436	0.7222655601688154	0.23077621507065285	0.00934507
ENSMUSG00000023072	Cep89	-0.457476	1.782304620220318e-6	0.041900736744590696	0.8055117478599376	0.2102290218441661	0.027795913404583407
ENSMUSG00000032254	Kif23	-0.851356	1.7838616809219309e-6	-0.625678	0.00190355	-0.142285	0.41351709588505337
ENSMUSG00000102443	NA	-0.421082	1.7838616809219309e-6	0.12451651878206793	0.3047478120352361	0.3294826390009361	1.350557551298951e-4
ENSMUSG00000070933	Speer4d	-0.671918	1.7849572299857662e-6	0.1430834634412019	0.46560298771574987	0.0918185	0.5246042495297476
ENSMUSG00000054087	Fbxw28	-2.11651	1.7869863658941197e-6	-0.797948	0.0932212	0.0722073	0.8464662186414995
ENSMUSG00000094314	Alyreffm4	-2.50289	1.7935374549943747e-6	-0.387882	0.5229761998822438	-0.261947	0.5176305368332809
ENSMUSG00000083917	NA	-2.75542	1.7974424705371767e-6	-1.57571	0.00809514	-0.260414	0.5534572752153892
ENSMUSG00000045136	Tubb2b	0.44558310013958385	1.7975856311710842e-6	-0.082837	0.5750237515190257	-0.59096	8.359052214553674e-11
ENSMUSG00000020160	Meis1	-0.549132	1.7975856311710842e-6	-0.0896847	0.6184791617705551	0.13970732280091666	0.22814241981614714
ENSMUSG00000026589	Sec16b	-1.1044	1.8120406837440414e-6	-0.677243	0.0095446	-0.388632	0.0562009
ENSMUSG00000094472	NA	-0.415606	1.8182860618280378e-6	0.0607673	0.6687429617363984	0.33883003107685367	7.275414771007997e-5
ENSMUSG00000055725	Paqr3	-0.511126	1.8332074011184687e-6	-0.0847667	0.6150034965904747	-0.0327603	0.7949161240089639
ENSMUSG00000048173	Or1aa2	-1.06381	1.8743318845645492e-6	0.16661616416070862	0.5791612134642471	0.13140445256533492	0.5228367222945255
ENSMUSG00000047867	Gimap6	-1.14129	1.8743318845645492e-6	0.13706591936664483	0.6887465709452505	0.4387692929469888	0.0178876
ENSMUSG00000065947	mt-Nd4l	0.4149505617318214	1.8914976233220294e-6	0.0808684	0.5448954039173728	-0.493676	4.382492430355693e-9
ENSMUSG00000085254	NA	1.9508847431454257	1.9003606352238304e-6	2.2753919344655844	4.454630778458663e-8	2.981266184979177	1.1723808623856337e-20
ENSMUSG00000031173	Otc	1.569378811001382	1.90182677307463e-6	0.6130859519623229	0.24834814080993384	0.8180467841954857	0.0209338
ENSMUSG00000000214	Th	-0.79428	1.9269114491378644e-6	-1.03919	1.6285380241861555e-8	-0.724015	1.7190772740295931e-6
ENSMUSG00000026895	Ndufa8	0.45858228212453334	1.9269114491378644e-6	-0.148949	0.2708349226705621	-0.733091	8.185636483421142e-15
ENSMUSG00000024066	Xdh	-0.420583	1.9269114491378644e-6	0.12646765851438477	0.29693200619626825	0.2283443088816055	0.010316742575576115
ENSMUSG00000052040	Klf13	0.42790752881643873	1.9305001404093605e-6	0.0495906	0.7531140244004166	-0.396637	6.865555173638191e-6
ENSMUSG00000039994	Timeless	-0.479398	1.93642488043218e-6	0.0344783	0.8526629716666705	0.37566988195863965	6.948967065434506e-5
ENSMUSG00000022431	Ribc2	1.568114529267476	1.9373051719899535e-6	0.8559046182034646	0.0664463	0.7533056802859865	0.036667281230962745
ENSMUSG00000021614	Vcan	-0.48305	1.9697984298447954e-6	-0.185205	0.16051695702555677	0.22131913232718733	0.026246335606432008
ENSMUSG00000057948	Unc13d	-0.484248	1.9730030263980993e-6	0.025797445231021895	0.8958423789768317	0.2820552755321722	0.00380314
ENSMUSG00000024939	Fam89b	0.7509975869348524	1.98920632266342e-6	-0.451835	0.050025926935378745	-2.27535	3.1472216552696824e-28
ENSMUSG00000031320	Rps4x	0.4453470852371321	2.0333599979627465e-6	0.0273617	0.8815225042559192	-0.455897	7.278352395933934e-7
ENSMUSG00000028126	Pip5k1a	0.4805413999908034	2.0443553887666832e-6	0.20821986959011915	0.11347342097275791	0.086173	0.4528498812238416
ENSMUSG00000073906	Or52w1	-1.01794	2.0443553887666832e-6	-0.100528	0.7698500527167935	-0.00739586	0.9747209364209756
ENSMUSG00000083964	NA	1.829822937229698	2.046974263863334e-6	1.3308223505167294	0.00676161	1.886533305803481	7.396523142679896e-8
ENSMUSG00000024973	Plaat5	-2.05193	2.048522265853164e-6	-0.00695537	0.991001	-0.888064	0.00883522
ENSMUSG00000113961	NA	-0.415219	2.0497476958234295e-6	0.0866283	0.5119202790047986	0.2602167577488233	0.00289187
ENSMUSG00000025912	Mybl1	-0.835158	2.0527512077162144e-6	-0.402231	0.0557178	-0.83303	1.7854394500513024e-7
ENSMUSG00000113080	NA	-1.52068	2.060314411227654e-6	0.0840025	0.8640373195303871	0.9400677619594489	4.980188250839506e-6
ENSMUSG00000010825	Grid2ip	-0.738252	2.077598899550364e-6	-0.0119902	0.9696039427175402	0.0473769	0.77712109130561835
ENSMUSG00000073409	H2-Q6	-0.605342	2.0846040186976285e-6	-0.0679525	0.753137	0.0800519	0.5523433877110405
ENSMUSG00000091491	Vmn2r97	-0.431971	2.0846040186976285e-6	0.0404796	0.8029159322608669	0.162291	0.0846063
ENSMUSG00000114405	NA	-3.04512	2.107294230331764e-6	0.33429215082683555	0.6398656506923251	-1.0314	0.0371112
ENSMUSG00000082084	NA	-2.23371	2.1192421718409993e-6	0.3121463150594671	0.538958	-0.0768341	0.8479794885480911
ENSMUSG00000108926	NA	-1.77209	2.1272472777591474e-6	-0.326089	0.48188591516248663	-0.238459	0.44679806836039426
ENSMUSG00000043913	Ccdc60	-0.897596	2.1366803538058756e-6	-0.301973	0.20949252780144673	-0.118472	0.5253581628958611
ENSMUSG00000020255	Nopchap1	-0.409765	2.1377599036343815e-6	0.0727152	0.5901212952320654	0.25543874173143033	0.00322093
ENSMUSG00000045678	Or5b124	-0.485802	2.1377599036343815e-6	0.041992	0.817557	0.2585506706652261	0.00889711
ENSMUSG00000048349	Pou4f1	-1.80366	2.1377599036343815e-6	-0.848098	0.0404426	-0.407946	0.18536608283076245
ENSMUSG00000117863	Vmn1r61	-0.713287	2.137833519282967e-6	-0.278341	0.1433377292261395	0.0553764	0.7301393314264386
ENSMUSG00000026645	Olah	-1.87371	2.1485677914233778e-6	-0.848613	0.0478332	-0.294296	0.3628646215561362
ENSMUSG00000118443	NA	-2.23206	2.148601416360772e-6	-0.48493	0.36303517553043246	-0.199158	0.6013754298873069
ENSMUSG00000026200	Glb1l	-0.74652	2.1500594171552235e-6	0.0246149	0.9334802126932867	0.6323695099704881	6.002934440659212e-7
ENSMUSG00000044454	Or7d11	-1.4403	2.156891367526655e-6	-0.424741	0.24441146724566995	-0.312339	0.23008849700777534
ENSMUSG00000079363	Gbp4	-0.706805	2.157449166412278e-6	-0.696195	2.550487967352213e-5	0.12151104597276122	0.4092739700642759
ENSMUSG00000082514	NA	-1.83642	2.1708955134337427e-6	-0.33121	0.48859998899173435	-1.14707	3.132179938451114e-4
ENSMUSG00000073901	Or2ag19	-1.51704	2.1756629336627485e-6	-0.0776399	0.8793151615544137	-0.237103	0.39121885152136116
ENSMUSG00000040105	Plpp6	0.5002518195561924	2.1823214262470887e-6	0.37471852830483027	0.00200103	-0.117016	0.32100103564464944
ENSMUSG00000041974	Spidr	-0.783135	2.1846942565662825e-6	-0.12573	0.6150509227513983	-0.123796	0.4533405704598593
ENSMUSG00000081471	NA	-0.417307	2.218175856405034e-6	0.0790654	0.5606563819744907	0.23314186771781997	0.00860184
ENSMUSG00000032788	Pdxk	0.42363932134167537	2.218175856405034e-6	0.082568	0.5508377132250584	-0.395781	6.481282802137358e-6
ENSMUSG00000048108	Tmem72	-0.409666	2.218175856405034e-6	0.0559699	0.6998742420724148	0.27068429343345385	0.00174109
ENSMUSG00000108948	Or2ag13	-1.07635	2.2223667743581946e-6	0.00935799	0.9813546591701624	0.24333907235334729	0.20865813733307811
ENSMUSG00000030978	Rrm1	-0.428286	2.2242084685433103e-6	0.0683211	0.6359635431660567	0.30366	6.064372986423369e-4
ENSMUSG00000096458	Moap1	0.6656066347065999	2.2270711329144666e-6	0.9045209937220832	1.9074485033030402e-10	0.2649063281262239	0.0708636
ENSMUSG00000035390	Brsk1	0.41531469925703735	2.2314623679382644e-6	-0.0198503	0.9094154365705823	-0.409419	1.7390724175105337e-6
ENSMUSG00000048978	Nrsn1	0.4293251072934299	2.2519847104435315e-6	-0.00516077	0.9779715248023557	-0.538343	1.0123283136936769e-9
ENSMUSG00000026516	Nvl	-0.419323	2.281135768011061e-6	0.0895503	0.4998825840514076	0.3136468794525248	3.1235337715202177e-4
ENSMUSG00000056724	Nbeal2	-0.521724	2.2860891028745154e-6	-0.0103792	0.9632165624519726	0.353539	5.101325510891363e-4
ENSMUSG00000047594	Or10ag57	-0.44434	2.296394896185062e-6	0.0450845	0.7859897252684194	0.31226558267700977	5.969914714924376e-4
ENSMUSG00000109865	Hspa14	0.5376852777500609	2.306890013528129e-6	0.15339848949628007	0.3609437580398502	0.013852872007526707	0.924931
ENSMUSG00000048450	Msx1	-1.15172	2.3300363923195495e-6	-0.203072	0.5466443361617311	-0.951448	9.548116275936666e-6
ENSMUSG00000090949	Vmn2r77	1.724621987449998	2.345116252984362e-6	1.7690154967061007	9.932585040380786e-6	1.105422881148647	0.00349774
ENSMUSG00000092592	NA	-0.543655	2.3595739876424487e-6	-0.0851069	0.6400457448016775	0.3152956691971227	0.00304601
ENSMUSG00000067750	Khdc1a	-1.90482	2.359982418724326e-6	-0.407019	0.3944182044954648	-0.814021	0.011219084097402096
ENSMUSG00000093437	NA	2.0321460402186684	2.379630922659177e-6	-0.599866	0.5323622814777659	1.199697262524329	0.0094622
ENSMUSG00000047352	Or10d5j	-1.0404	2.393717546357596e-6	0.00805414	0.9839789594412618	-0.0111341	0.962133
ENSMUSG00000110323	Olfr1345-ps1	2.593501495823185	2.4088147609885085e-6	1.771967417631966	0.0150933	2.5091170993233827	1.0974950720299803e-6
ENSMUSG00000042804	Gpr153	0.4753918267508472	2.4115859874120536e-6	0.061302545685564425	0.7300264365796422	-0.3704	2.5654124212638084e-4
ENSMUSG00000028437	Ubap1	0.46128930789866235	2.4115859874120536e-6	0.0484384	0.7859815372356784	-0.388006	6.920593279559073e-5
ENSMUSG00000027242	Wdr76	-0.685013	2.420915291743916e-6	-0.274856	0.13329447574226824	0.10364788050394144	0.47940224280189536
ENSMUSG00000043487	Acot6	-0.707771	2.4246570914537654e-6	-0.246721	0.204355	-0.120374	0.4277997677784009
ENSMUSG00000072476	Rnf26rt	-1.39232	2.43167411497522e-6	-0.885078	0.00682036	-0.955703	1.5289521160142617e-4
ENSMUSG00000096065	NA	-0.776579	2.44019152566769e-6	-0.544033	0.00387217	-0.123161	0.45471147965142295
ENSMUSG00000022831	Hcls1	-0.692995	2.467158903597336e-6	-0.522049	0.00178245	-1.01738	1.6705641557521778e-13
ENSMUSG00000002279	Lmf1	-0.502734	2.4937781146982048e-6	-0.0661561	0.7110415935151693	0.38602375574630576	8.783313971570992e-5
ENSMUSG00000013668	4933402N03Rik	-1.27035	2.5129356052579995e-6	-0.820745	0.00643056	-1.06157	7.108640870015906e-6
ENSMUSG00000075099	NA	-1.3661	2.532455921813209e-6	-0.151722	0.7215305123361817	-0.127992	0.6326740825940469
ENSMUSG00000074657	Kif5a	0.40712739688512434	2.567915279554915e-6	-0.0551434	0.7057119519111622	-0.411572	1.0051684555103134e-6
ENSMUSG00000038812	Trmt112	0.6562005388912782	2.567915279554915e-6	0.23414797449367775	0.2447252690107901	-0.382874	0.0109336
ENSMUSG00000040034	Nup43	0.952643	2.567915279554915e-6	0.26933075823214425	0.41929523257736756	0.6478378627678933	0.00113823
ENSMUSG00000074359	Psg23	-0.490787	2.6019800496072504e-6	0.0781328	0.6346955416132972	0.1836125074531533	0.0769021
ENSMUSG00000097271	NA	-1.47378	2.6268727729250397e-6	-0.52551	0.15025080173511787	-0.234297	0.389702
ENSMUSG00000045281	Gpr20	-1.36367	2.6480779619651323e-6	-0.985884	0.00219737	-0.865858	4.669390314444667e-4
ENSMUSG00000060938	Rpl26	0.4198637323429591	2.6731717757535233e-6	-0.0185496	0.9167702728060277	-0.420361	1.4830766123005784e-6
ENSMUSG00000033502	Cdc14a	-0.652458	2.712575754109766e-6	0.0632083	0.7884518161498844	0.10357220486892123	0.46245705726543535
ENSMUSG00000024339	Tap2	-0.732955	2.720147006213227e-6	0.0338575	0.9067741413979353	0.0781554	0.6273264792420765
ENSMUSG00000032013	Trim29	-1.34909	2.736196835573935e-6	0.1125785374310418	0.7910750914485578	-0.613587	0.011575322891223998
ENSMUSG00000100514	NA	-2.08792	2.775113224149425e-6	-0.0954928	0.8853494359896025	-0.152207	0.6823000563091867
ENSMUSG00000035580	Kcnh8	-1.20847	2.7871049664595666e-6	0.0258987	0.9541530571523485	-0.162561	0.4947401330165756
ENSMUSG00000039934	Gsap	-0.685166	2.809302892979549e-6	-0.0937821	0.688095	0.30147036136617694	0.0201104
ENSMUSG00000112449	Srp54b	-0.451891	2.809302892979549e-6	0.4177643529019197	4.1957621060613803e-5	-0.05705	0.6061090119266445
ENSMUSG00000008932	Slc1a7	-1.15713	2.8467264422622526e-6	0.0386812	0.9271947307239922	0.11700649190540571	0.6082845624126447
ENSMUSG00000072872	Rybp	0.45714077086617644	2.871744700416611e-6	0.017100785919107808	0.9319027414388593	-0.340136	5.139903053657513e-4
ENSMUSG00000096002	Vmn2r53	-0.406727	2.8768602079323598e-6	0.0814585	0.5381365138328503	0.32920989299854986	1.1508076421142047e-4
ENSMUSG00000029530	Ccr9	-0.603921	2.8884900607524942e-6	0.0556514	0.8018185895914007	0.19653635202740574	0.10960830849133298
ENSMUSG00000025885	Myo5b	0.4319150173822617	2.8884900607524942e-6	0.11657463868648106	0.37987962428014876	-0.118314	0.2392681174587748
ENSMUSG00000020651	Slc26a4	-2.08343	2.92372379299695e-6	-1.14575	0.015431577955957551	-0.1693	0.6464735757267398
ENSMUSG00000076752	Trgc2	-2.46648	2.927945237288145e-6	0.5463109937878075	0.24970983348654052	0.11489553271059566	0.782931
ENSMUSG00000027506	Tpd52	0.46652649446029654	2.9744524237366806e-6	0.0961536	0.5382034258850199	-0.110667	0.31814850657875426
ENSMUSG00000046541	Zfp526	0.5491694307372006	2.9837673810298933e-6	0.2268820874419502	0.15557897234816243	0.023699643371766173	0.8746612765994842
ENSMUSG00000043631	Ecm2	-0.855241	2.998532518369164e-6	0.21802126934984295	0.34334827204467017	0.4177118786076236	0.00532228
ENSMUSG00000082071	Pramex2	-2.28313	3.0006498393103073e-6	-0.716016	0.17718704648184222	0.16485684575356643	0.6631452100709468
ENSMUSG00000027086	Fastkd1	-0.496381	3.0155321813526803e-6	-0.103244	0.517201	-0.0240089	0.8502083061579078
ENSMUSG00000103125	NA	-2.08024	3.032016840306325e-6	-1.90846	1.1441496573428302e-4	-1.5388	3.048044367868358e-5
ENSMUSG00000081649	Or6d13	-2.71258	3.042199841893228e-6	0.013809870564745553	0.9864462907615689	0.12051803170383404	0.7881738540237057
ENSMUSG00000113091	NA	-1.38306	3.045620091746357e-6	-0.521037	0.1323176386083853	-0.708841	0.00456708
ENSMUSG00000067081	Asb18	-0.477102	3.0608645385502797e-6	0.0596987	0.7286543562629956	0.0633416	0.5802542124898896
ENSMUSG00000095550	Speer4a3	-0.976146	3.0608645385502797e-6	0.0258573	0.9450987162447171	0.5643135016659416	4.422521373247918e-4
ENSMUSG00000062082	Cd200r4	-2.71159	3.0622786951942384e-6	0.604128	0.2313128968671356	0.23733889113804968	0.5703393265450427
ENSMUSG00000091289	NA	-1.12841	3.073339437671773e-6	-0.0885756	0.8195239821963025	0.051224497722848365	0.8327402659296143
ENSMUSG00000025465	Echs1	-0.428097	3.073339437671773e-6	0.0754852	0.5989678128407576	0.2982282719221049	8.669140634289813e-4
ENSMUSG00000109221	NA	-2.711	3.073339437671773e-6	-0.564264	0.37711397512261424	0.15227864421592838	0.729171
ENSMUSG00000026821	Ralgds	0.42958322543004684	3.084002154193477e-6	0.0365531	0.8297253080314841	-0.169636	0.0790033
ENSMUSG00000112836	NA	1.3445430639720588	3.106975446483253e-6	0.0539399	0.9412790043922039	0.17773853646220922	0.6398099963040081
ENSMUSG00000116652	NA	1.057676219446199	3.1087238753897447e-6	0.18915850161592251	0.6618411187268979	-0.207856	0.4743664634276856
ENSMUSG00000095686	4930555G01Rik	-1.6446	3.114437371116071e-6	-1.06815	0.00562085	-0.203048	0.5042770391180643
ENSMUSG00000079101	Esd-ps	-2.57508	3.155727143553339e-6	-0.0220778	0.9781981562205985	0.2843063237284229	0.46544230517487323
ENSMUSG00000039342	Ankar	-2.57496	3.1571256301750375e-6	-0.477971	0.443198	-0.011764	0.9802901328128004
ENSMUSG00000039691	Tspan10	-2.02392	3.162653203273527e-6	0.0543493	0.9345502992927838	0.5485413752357798	0.0570423
ENSMUSG00000103944	Rpl26-ps3	-2.57361	3.1960095520535036e-6	0.0746173	0.9231812501267966	0.0770532	0.8625919230381727
ENSMUSG00000095677	Dynlt1f	-0.44778	3.2179986857941655e-6	-0.0336403	0.8503991616373963	0.2798365007412637	0.00270064
ENSMUSG00000027710	Acad9	-0.408168	3.2404406143343625e-6	0.0818452	0.5397017018934883	0.25337852215684115	0.00382514
ENSMUSG00000108540	NA	-1.84914	3.244178846167399e-6	-1.34748	0.00183487	-0.615762	0.052023360780043014
ENSMUSG00000031494	Cd209a	1.393103873256321	3.247532075879021e-6	0.16540584035327188	0.8042385627632027	0.6205523695056616	0.058266353432911776
ENSMUSG00000021900	Btd	0.7599406047601951	3.2498688150148392e-6	0.12295040447745771	0.6813227351369606	0.10475275334543219	0.5937708760867219
ENSMUSG00000040751	Lat2	-1.21612	3.2557403562501164e-6	0.1625254574444876	0.6468763410979915	-0.885784	9.470061882740299e-5
ENSMUSG00000040165	Cd209c	-0.438134	3.2574202242330323e-6	0.00795687	0.967746	0.0492473	0.6529026959427159
ENSMUSG00000071234	Syndig1l	0.4226726203166637	3.2817636548758187e-6	0.010489744469821904	0.9551682115093106	-0.438089	7.888243946500014e-7
ENSMUSG00000049173	Myoz3	-0.81542	3.2817636548758187e-6	-0.250828	0.2722873264094347	0.0679826	0.7048398388863966
ENSMUSG00000091012	Vmn1r34	-1.88625	3.299316135608907e-6	0.6251926377713658	0.0797885	-0.416606	0.2004500333117836
ENSMUSG00000025383	Il23a	-1.44667	3.318342961449621e-6	-0.597593	0.0932884	-0.663389	0.010740722171461757
ENSMUSG00000074981	NA	-0.940903	3.343718183598443e-6	-0.576326	0.0130867	-0.276855	0.13449856060847537
ENSMUSG00000024174	Pot1b	-0.446295	3.350716080429242e-6	0.14335415946853813	0.2661011454989404	0.4054029395140442	7.679647767582922e-6
ENSMUSG00000024395	Lims2	-0.796113	3.375330163093839e-6	-0.428919	0.0334211	0.32130676522268675	0.028460767636887523
ENSMUSG00000067561	Dmrtc1c2	2.3527668520936524	3.376119075305897e-6	1.8280442477773013	0.00394049	-1.49254	0.00853486
ENSMUSG00000040952	Rps19	0.43605566202604734	3.3770885545384703e-6	0.0848734	0.5643651929332305	-0.381996	3.8325330506581416e-5
ENSMUSG00000025867	Cplx2	0.4032775611615734	3.387220746004625e-6	-0.00663268	0.9709734045856911	-0.481713	8.754169859201232e-9
ENSMUSG00000075081	Or4a74	-0.40854	3.402571346092435e-6	0.0501461	0.7405348537200155	0.31621923472732877	2.502264168479088e-4
ENSMUSG00000040552	C3ar1	-0.877249	3.402571346092435e-6	0.0371507	0.9131606182189893	-0.294671	0.0882599
ENSMUSG00000102827	NA	-1.84506	3.4084000722177333e-6	-0.684314	0.12088411347883432	-0.811459	0.010822753434265345
ENSMUSG00000081254	NA	1.0829295946768898	3.4159937135219755e-6	-0.218024	0.6403087765120345	0.40029056858945034	0.11766253685906658
ENSMUSG00000025482	Cimap1a	-1.44462	3.424339270159356e-6	-0.044477	0.9313664832082731	-0.385954	0.14192515530243166
ENSMUSG00000037375	Hhat	-0.475747	3.4294957318322825e-6	0.0696976	0.6730414356390731	0.38078461076971953	6.692819339918406e-5
ENSMUSG00000089739	NA	-0.638072	3.4294957318322825e-6	0.5744366887339799	1.8119219381293842e-5	0.7369670752496379	6.44943667343127e-11
ENSMUSG00000042388	Dlgap3	0.40642616942308263	3.4375508723722956e-6	-0.00479467	0.9783902085971945	-0.403936	2.177414771011266e-6
ENSMUSG00000025894	Aasdhppt	0.5654663530615747	3.4454693980573454e-6	0.14180342721107916	0.45298777513504795	0.0986004	0.4789037928654603
ENSMUSG00000091132	NA	2.3501547725493666	3.446009970112869e-6	1.2602260619966887	0.0933313	1.2238225934735056	0.0302571
ENSMUSG00000052783	Grk4	-0.42035	3.449205353702854e-6	0.0872482	0.5227378960236668	0.3393794111482557	1.1083868756357924e-4
ENSMUSG00000023259	Slc26a6	-0.678074	3.4572228484183894e-6	-0.111198	0.6206317442897882	0.1513043318955115	0.28288018036296664
ENSMUSG00000115701	Vmn1r6	-0.43487	3.4572228484183894e-6	0.14341978819797288	0.25366548113114057	0.37352695240359823	3.0026811026035098e-5
ENSMUSG00000057503	Or5b106	-0.42268	3.4669934741036585e-6	0.0819965	0.5569799252449105	0.22748012773580667	0.012498099981758127
ENSMUSG00000068950	Or1j10	-0.422419	3.4994630637029396e-6	0.012647748369998022	0.9449069618017921	0.265133	0.00317947
ENSMUSG00000020635	Fkbp1b	0.6476446610482033	3.5041847529584004e-6	-0.0611635	0.8276932775302609	-0.49084	9.7588842794901e-4
ENSMUSG00000014767	Tbp	-0.470318	3.5041847529584004e-6	-0.146482	0.29012695388153037	0.21672468159415964	0.029604438016460156
ENSMUSG00000052861	Dnah6	-0.80405	3.505187864988164e-6	0.13847832486034498	0.5730460999614732	0.14695410036518022	0.3700624920711919
ENSMUSG00000059995	Atxn7l3	0.420362	3.5293127066608326e-6	-0.0137328	0.9407225721582033	-0.454552	2.631828875538089e-7
ENSMUSG00000112013	NA	-0.409747	3.538763291581769e-6	0.10518698336853331	0.40672453263331065	0.35020533831172845	4.740962537574646e-5
ENSMUSG00000030678	Maz	0.4363772059677618	3.549885087015448e-6	0.10682501663672125	0.4446076768335516	-0.163663	0.099844
ENSMUSG00000062609	Kcnj15	-0.994428	3.569612639568057e-6	-0.125843	0.7030642977232852	0.250806	0.17213599479424677
ENSMUSG00000040690	Col16a1	-0.523016	3.580518133286281e-6	-0.131902	0.4124630053367687	0.6063817642486958	1.0322814398660123e-9
ENSMUSG00000030798	Cd37	-0.858014	3.5902514658151093e-6	0.17995213472902305	0.4657766656064783	-0.302886	0.074268
ENSMUSG00000079906	NA	2.697472769450514	3.6046681279998484e-6	2.596324720452392	7.311935472124922e-5	2.587740088710199	2.283959897322088e-6
ENSMUSG00000045013	Or6b6	-1.38659	3.617393945589809e-6	-0.833051	0.012528760938791223	-0.502025	0.0469012
ENSMUSG00000037014	Sstr4	0.6590847895019741	3.6244907009323448e-6	0.023624634829521294	0.9402406541902654	0.2400285739252372	0.11022213559886347
ENSMUSG00000041607	Mbp	0.40252737385863074	3.627434265867515e-6	-0.105818	0.3951368259610042	-0.271127	0.0017918
ENSMUSG00000004233	Wars2	-0.630107	3.6296779307674334e-6	-0.668157	8.72893294728733e-6	-0.30385	0.018040138339431622
ENSMUSG00000027217	Tspan18	-0.460586	3.6372458418756447e-6	0.0514954	0.7661777166319195	0.17349838258182892	0.0835948
ENSMUSG00000021123	Rdh12	-0.536902	3.6773157185204767e-6	0.0520656	0.7960291229030358	0.208656	0.0615445
ENSMUSG00000073494	Sh2d1b2	-1.13264	3.7435875603717744e-6	-0.867281	0.00160803	-0.315236	0.14628586680817615
ENSMUSG00000067889	Sptbn2	0.40134068074589874	3.766502231927792e-6	0.0364467	0.8151737491774468	-0.337213	7.723144158892137e-5
ENSMUSG00000038732	Mboat1	-0.938504	3.767906655750082e-6	0.0153737	0.9686986919283758	0.0331022	0.8763281661171397
ENSMUSG00000045679	Slc66a3	-0.712589	3.768933422246863e-6	-0.162383	0.45743713553583604	0.5805049515418352	3.981299864158103e-6
ENSMUSG00000001566	Mnx1	-2.34977	3.8018632140651078e-6	0.12313854398109277	0.8578767487417638	-0.0695867	0.8718474384962019
ENSMUSG00000074164	NA	-0.967932	3.8018632140651078e-6	-0.146601	0.6352614529333397	0.0684498	0.7429338043975818
ENSMUSG00000114725	Spin2-ps7	-2.12629	3.8056701111332624e-6	-0.788537	0.11347342097275791	0.6202110301203257	0.0359214
ENSMUSG00000033126	Ybey	-0.50129	3.8064492653823697e-6	0.13411861089356986	0.37055876786178277	0.27157850517784626	0.00827232
ENSMUSG00000060795	NA	-2.98137	3.843297903098818e-6	-1.19102	0.0936887	0.6204464549673404	0.13956440359482128
ENSMUSG00000116168	NA	-2.98128	3.843297903098818e-6	-0.753506	0.3049880596825794	-0.0114145	0.9850092284471215
ENSMUSG00000057207	Or5m11	-0.44313	3.863932420946085e-6	0.0777083	0.60459	0.35283134036948754	1.1340110177120871e-4
ENSMUSG00000063133	Klk1b1	1.5733570956699596	3.883212242860307e-6	0.3225515289809484	0.6350496153458257	-0.203408	0.6777422933500351
ENSMUSG00000115232	NA	-2.97895	3.898118258442078e-6	-0.322691	0.701909	0.738458	0.0687037
ENSMUSG00000029706	Pax4	-2.34678	3.907425159214975e-6	-0.745433	0.1752454615893559	-0.436836	0.2617700283329134
ENSMUSG00000037847	Nmrk1	-0.569948	3.9212198329958894e-6	0.11043544787032825	0.5439448298676671	0.18750030708889914	0.11520559332665958
ENSMUSG00000113069	NA	-0.407424	3.931479321247164e-6	0.1077051772731927	0.3918867878689934	0.3142955468730114	2.853546954181263e-4
ENSMUSG00000014778	Fhod1	-0.608399	3.941537424714652e-6	-0.382472	0.013003180554849132	0.18861854262120814	0.1334158163783702
ENSMUSG00000079628	Rhox4g	-2.84493	3.970502037407176e-6	0.5375117510600602	0.340922	-1.45958	0.0021415
ENSMUSG00000042961	Egflam	-0.833064	3.972841453342312e-6	0.1611349768046516	0.5153069346798913	0.20214507455667619	0.21559249913727552
ENSMUSG00000054498	Or6f1	-1.27977	3.979307070164086e-6	-0.31879	0.36464467941895495	-0.161564	0.5244547654170547
ENSMUSG00000018986	Slfn3	-0.416548	3.986066628261846e-6	0.13221824486428274	0.28164487685618955	0.2897697184767853	0.00108355
ENSMUSG00000081305	NA	-0.573336	3.993768072709992e-6	0.14977970396022688	0.37638489084389065	0.44685516717180074	4.380341757099046e-5
ENSMUSG00000116829	NA	-2.84361	4.001792156380317e-6	-0.930925	0.1543571574829425	0.3239139690671406	0.44816640360418214
ENSMUSG00000029250	Polr2b	0.4502353803045231	4.011208852232808e-6	0.13601458943964184	0.3268515282214965	-0.300353	0.00232601
ENSMUSG00000080051	NA	-1.18455	4.0608907128219164e-6	-0.915503	0.00149385	-0.835152	1.8885514607543805e-4
ENSMUSG00000032518	Rpsa	0.405385	4.0608907128219164e-6	0.024248091173909296	0.8871399688639882	-0.481402	1.514467384302129e-8
ENSMUSG00000093736	Obox4-ps38	-2.11988	4.0608907128219164e-6	-0.364114	0.512289	-0.5437	0.12842157030521104
ENSMUSG00000091382	Vmn1r18	-0.423076	4.064694019656413e-6	0.11350689345645092	0.3820922387810041	0.32914482016123603	2.1343683295756288e-4
ENSMUSG00000113501	NA	-1.53909	4.087478897870278e-6	-0.546895	0.15887600522508064	0.5785989224454268	0.013021853024595015
ENSMUSG00000034781	Gna11	0.42160185484723717	4.135760662074307e-6	0.010748857226683815	0.9543875827127849	-0.432946	1.3355492829361203e-6
ENSMUSG00000020513	Tubd1	-0.845665	4.135760662074307e-6	-0.454236	0.035896725634899714	-0.292268	0.0836412
ENSMUSG00000000628	Hk2	-0.629849	4.150534867429023e-6	0.2742674234861604	0.0866655	-0.431526	6.807563425845606e-4
ENSMUSG00000090136	NA	0.988551	4.159330413379443e-6	0.1167712011990594	0.7939518507419603	-0.230861	0.3875853155679335
ENSMUSG00000035697	Arhgap45	-0.601501	4.160087598534917e-6	0.37408726146693577	0.00768702	-0.364521	0.00293669
ENSMUSG00000079334	Naa80	-0.700294	4.170623767863572e-6	0.021749898381958285	0.9399163369728304	-0.0763385	0.6331758554635102
ENSMUSG00000006611	Hfe	-0.545941	4.177844759939288e-6	0.27466612187472866	0.046092	0.2383976782550847	0.0334659
ENSMUSG00000090353	NA	-0.411994	4.202867213387158e-6	0.0978388	0.4552639268812406	0.2748506013539388	0.00189926
ENSMUSG00000031389	Arhgap4	-0.735951	4.213038798443661e-6	0.26665410406515294	0.1614960621550149	-0.215375	0.158638
ENSMUSG00000095632	Vmn1r175	-1.26544	4.233688941645289e-6	0.17943822425379277	0.6249867496075258	0.0354684	0.8955387714938194
ENSMUSG00000056752	Dnah9	-0.571256	4.267966041362023e-6	-0.276373	0.0705596	0.1448534667766857	0.23992221475624323
ENSMUSG00000029650	Slc46a3	-0.844494	4.269292023043078e-6	0.3637937894321697	0.0681102	0.0610268	0.7464944263753399
ENSMUSG00000054999	Naaladl1	-1.22158	4.312704554257258e-6	-0.736421	0.014110403894426627	-0.634692	0.00544995
ENSMUSG00000101355	H3c10	-1.46353	4.318619388582985e-6	0.63538	0.025650689241135113	-0.670315	0.011597719557387885
ENSMUSG00000031380	Vegfd	1.3403443997623221	4.34472303548168e-6	0.543762	0.23233682140520243	1.2200076877732673	8.482494023766434e-6
ENSMUSG00000032077	Bud13	-0.567152	4.367492502076351e-6	-0.29021	0.052938	-0.348869	0.00276977
ENSMUSG00000072708	Or1e22	-1.20467	4.367492502076351e-6	-0.798437	0.00669763	-0.114789	0.6447723901798094
ENSMUSG00000029707	Fscn3	-1.49918	4.3772107103591795e-6	0.17341976601531034	0.691457	-0.229551	0.4181801326590586
ENSMUSG00000089885	NA	1.8185449951313772	4.401784139349596e-6	-0.649222	0.4430772524653023	0.806498	0.0722555
ENSMUSG00000099034	NA	-0.52411	4.423147176972924e-6	0.0709694	0.7050481576421819	0.15812126641359775	0.16416676106631897
ENSMUSG00000037108	Zcwpw1	0.647773	4.427225177514956e-6	0.4660830840475556	0.00578663	0.6075499203482634	4.731461797530374e-6
ENSMUSG00000073716	NA	1.2340364330298261	4.447341960319338e-6	1.2547520214951384	2.3999926279763153e-5	1.125261557876158	8.307799673998547e-6
ENSMUSG00000069892	9930111J21Rik2	-0.419036	4.467506797210867e-6	0.0760308	0.5928587569065088	0.3117616969802499	4.520886748930776e-4
ENSMUSG00000022053	Ebf2	-0.854766	4.4677000844307615e-6	-0.502458	0.020289245887014144	-0.659276	8.051086695439735e-5
ENSMUSG00000109196	NA	-0.407684	4.547491506127637e-6	0.0715052	0.6109323918925877	0.30879447873959925	3.9754338904577e-4
ENSMUSG00000046593	Tmem215	-0.881001	4.550905378484675e-6	-0.114999	0.7020099762685731	-0.710292	3.747309469402319e-5
ENSMUSG00000078624	Or51ab3	-0.412419	4.586301607455448e-6	0.0945741	0.4772109119811154	0.44147779305941504	2.8063881484892833e-7
ENSMUSG00000046768	Rhoj	-0.738747	4.650734802403764e-6	0.035185	0.9060521287837409	0.2711803051598064	0.0574017
ENSMUSG00000045790	Ccdc149	0.44250139222214085	4.650734802403764e-6	0.20702904943505834	0.0918757	-0.209795	0.0361779
ENSMUSG00000094747	Or4f14b	-0.401978	4.650734802403764e-6	0.0933426	0.4721842267397598	0.3542665499704017	3.467870872781731e-5
ENSMUSG00000040026	Saa3	-0.956576	4.650734802403764e-6	-0.176581	0.5532648734743532	0.11577450379253915	0.5588194434983634
ENSMUSG00000062434	Or10a3b	-1.90624	4.662294032842029e-6	-0.691404	0.1351635016811797	-0.161774	0.6476578024586154
ENSMUSG00000095187	Or2y11	-0.63997	4.66594941558356e-6	-0.00300226	0.9908104770418714	0.0602033	0.6880206865099646
ENSMUSG00000113890	NA	-0.398687	4.678109820008817e-6	0.049940195039831756	0.7389521608627597	0.1533863724866028	0.092661
ENSMUSG00000112972	NA	-0.403267	4.678109820008817e-6	0.14993925044796624	0.19697945931008423	0.24822923789264137	0.00480432
ENSMUSG00000118479	NA	-2.24989	4.6964119255693734e-6	-0.397813	0.49377548553421424	0.5403478000061689	0.0913841
ENSMUSG00000112048	NA	-2.24942	4.718569309882415e-6	-1.42345	0.00648203	-0.225103	0.5688376885002343
ENSMUSG00000053815	Or11g2	-1.37382	4.720319494831655e-6	-0.384243	0.29738795889557473	0.0798791	0.7739466566457041
ENSMUSG00000042774	Or7a37	-1.86379	4.7292316779686135e-6	-0.0234281	0.9720028780310221	-0.214024	0.5303611746515001
ENSMUSG00000073435	Nme3	0.7339275357550178	4.737269464440579e-6	-0.366906	0.1318815208629611	-1.53009	1.2939992381277178e-15
ENSMUSG00000003345	Csnk1g2	0.4159354103482161	4.7494087769492345e-6	0.062669	0.6779362971391462	-0.262484	0.00413529
ENSMUSG00000096000	Or6c204	-2.24846	4.756251063280292e-6	-0.89246	0.0891379	-1.2256	0.00158569
ENSMUSG00000056564	Or2ab1	-0.623843	4.761482009639102e-6	0.13053403284831705	0.5032093638787185	0.0829933	0.5599830399779331
ENSMUSG00000117436	NA	-1.86263	4.793252602077648e-6	-0.156755	0.7865958945833474	-0.653304	0.044359268004578484
ENSMUSG00000081895	Rpl17-ps10	-2.42668	4.793252602077648e-6	-2.2949	1.1267665807240904e-4	-0.724177	0.0706524
ENSMUSG00000061387	Or10w1	-1.18436	4.793252602077648e-6	0.20092213222218364	0.5497928252083966	-0.324464	0.15442754061064437
ENSMUSG00000034686	Prr7	0.4619997669730363	4.793252602077648e-6	0.19072103392962977	0.1550560097399063	-0.412475	4.294339532373534e-5
ENSMUSG00000036647	Or6b9	-1.02336	4.823419120688847e-6	0.0960761	0.7846160058861215	-0.570117	0.00376346
ENSMUSG00000026715	Serpinc1	-0.772033	4.835394438076833e-6	-0.0484041	0.8723635235551411	-0.0905123	0.6013909609589781
ENSMUSG00000049044	Rapgef4	0.40418597014034585	4.883792416767165e-6	0.020475831344093164	0.9067248494670135	-0.160028	0.0842962
ENSMUSG00000060699	Vmn1r35	-1.90182	4.899536288311164e-6	-1.02228	0.022916998916516676	-0.715918	0.030470770710220654
ENSMUSG00000103255	Pcdhac1	-0.641737	4.912284240616402e-6	0.2165162957724109	0.21777322723125006	0.0875941	0.5457127980820888
ENSMUSG00000051952	Or7c19	-1.86049	4.9134683448191495e-6	-0.698693	0.12293551814600671	-0.130828	0.710022
ENSMUSG00000082111	NA	1.1306746056650772	4.966293703136936e-6	0.8806971753008832	0.00340543	1.4432602704265793	2.4603407293550243e-11
ENSMUSG00000091972	Tmem207	-1.53046	4.969481223647978e-6	-0.139268	0.7792879426088406	-0.231808	0.42407952896504075
ENSMUSG00000026193	Fn1	-0.440214	4.973271359332319e-6	-0.358782	9.030583034408529e-4	0.34397848023791966	1.8077191675439644e-4
ENSMUSG00000110067	NA	-1.42445	4.976921812953011e-6	-0.523887	0.15198855481658702	0.2134802993061706	0.40743049402833237
ENSMUSG00000037860	Aim2	-0.651324	5.064630933014217e-6	-0.12466	0.559234	0.1458227638193902	0.2938059613199544
ENSMUSG00000000378	Ccm2	0.4419657287277349	5.143342737345999e-6	-0.0313952	0.8669222121176765	-0.424554	9.468407435328729e-6
ENSMUSG00000063286	NA	-0.74834	5.151808151528493e-6	-0.186721	0.4116530555000651	0.2706316351172228	0.061828428160791364
ENSMUSG00000075272	Ift70a2	0.9425959478873863	5.153522955250426e-6	0.00246458	0.9960501195965844	0.45860849211647964	0.0326428
ENSMUSG00000073972	Or52m2	-1.28779	5.153522955250426e-6	-0.0157333	0.9752386439903957	-0.439152	0.0697579
ENSMUSG00000042567	Nek10	-0.657706	5.153522955250426e-6	-0.0804448	0.7363562789859575	0.0473685	0.7639135701802091
ENSMUSG00000113978	NA	-0.417243	5.153522955250426e-6	0.12606598812468042	0.31751210558171983	0.34223153398339007	1.0853053576675143e-4
ENSMUSG00000095518	NA	-2.66581	5.153522955250426e-6	-0.237918	0.7529278935891304	-0.288404	0.5219557791177855
ENSMUSG00000048502	Duxbl1	-0.611881	5.166832139895024e-6	0.0397778	0.8704005482892624	0.2807831792268568	0.0212286
ENSMUSG00000112129	Pbld1	-0.568494	5.168265818775551e-6	-0.118885	0.5214344525134674	0.2772748695608663	0.0158658
ENSMUSG00000025971	Maip1	-0.422609	5.170547814451018e-6	0.0640527	0.6704394564192543	0.2344689073511029	0.010917945588642099
ENSMUSG00000096129	Trav12d-2	-2.66492	5.182943851152784e-6	-0.295025	0.6835058342755703	-0.169483	0.7154892840887569
ENSMUSG00000060024	Vmn1r213	-0.541254	5.193154159904243e-6	-0.0782591	0.685554	0.2837750808499725	0.010019890527219534
ENSMUSG00000070803	Cited4	0.7095496012801432	5.207614304794737e-6	0.0551098	0.8659919924330828	-0.502943	0.00313293
ENSMUSG00000085361	NA	-2.53241	5.233585490008906e-6	0.6819385641010557	0.14431542255633023	0.2258790780266629	0.5800809972325518
ENSMUSG00000046808	Atp10d	-0.769184	5.287169259054698e-6	-0.0493931	0.8693827574452193	0.541105	7.323570344433365e-5
ENSMUSG00000026175	Vil1	-1.47204	5.305277435769553e-6	-0.568576	0.12867073664352538	-0.449936	0.0969856
ENSMUSG00000029082	Bst1	-2.5306	5.313591354573204e-6	1.160054626988174	0.00223311	0.2545193169469172	0.5263173504650299
ENSMUSG00000028191	Bcl10	-0.656573	5.314501840565637e-6	-0.334528	0.055032366229282016	-0.235051	0.0882447
ENSMUSG00000051355	Commd1	0.5296681881853563	5.314501840565637e-6	0.32606322102821045	0.0212789	0.0662582	0.6305172345625658
ENSMUSG00000063796	Slc22a8	-0.719648	5.329242477785762e-6	-0.510477	0.00487026	0.37684957692970517	0.00518358
ENSMUSG00000106582	Obox4-ps24	-2.1672	5.3496542912190335e-6	-1.72855	9.084673378281859e-4	-0.449237	0.226245
ENSMUSG00000106335	NA	-2.52952	5.353890429691734e-6	0.0680942	0.931343	-0.508027	0.22541573147470376
ENSMUSG00000108827	Or4f6	-0.820411	5.408884558275146e-6	-0.0860551	0.7730443878910483	0.37390619840838424	0.013053515182979458
ENSMUSG00000031029	Eif3f	0.43885586944073285	5.414266200427647e-6	0.17760763649071473	0.16457612454959974	-0.284406	0.00352743
ENSMUSG00000021621	Zcchc9	-0.630969	5.448579916654442e-6	-0.171378	0.3712808433594572	0.21178126335114875	0.10182359838871488
ENSMUSG00000027995	Tlr2	-1.03557	5.511192432873651e-6	-0.210098	0.5044804247599283	-0.0410348	0.8617432061877192
ENSMUSG00000042066	Tmcc2	0.4036208845386361	5.551301537987841e-6	-0.00237541	0.9896694709954968	-0.491545	1.050433351568041e-8
ENSMUSG00000090362	Vmn2r79	-0.403517	5.559831954700786e-6	0.10557798014182804	0.407068	0.31423953949670436	3.0286735753253685e-4
ENSMUSG00000052949	Rnf157	0.4011479713141618	5.570681868230338e-6	0.00593941	0.9745145388740922	-0.41125	1.7390724175105337e-6
ENSMUSG00000082465	Rps6-ps3	-1.10779	5.570681868230338e-6	-0.584697	0.0382116	-0.880452	4.0757061034026204e-5
ENSMUSG00000045917	Tmem268	-0.563059	5.583653976220262e-6	-0.316024	0.033486601721528134	-0.186379	0.128769
ENSMUSG00000063439	B9d2	0.6118917326993528	5.599702564159014e-6	0.1727334084283474	0.40363984288807797	-0.0856848	0.5960858102629403
ENSMUSG00000054385	Ceacam2	-1.03435	5.6640003532783835e-6	0.4608419295131262	0.0462164	0.6887994995907503	3.97620284003573e-5
ENSMUSG00000094898	Vmn1r201	-0.473304	5.704392532888295e-6	0.0227096	0.9116643371486909	0.17177764296136783	0.10008814031401872
ENSMUSG00000044645	NA	-1.09638	5.722856421252885e-6	-1.1966	1.155344611530174e-5	0.1284285474607221	0.5632942547645949
ENSMUSG00000109195	NA	-0.402822	5.7373450988393216e-6	0.10777102825320997	0.3944182044954648	0.3352186714473302	1.0769115469419891e-4
ENSMUSG00000107741	NA	-0.423643	5.846065259631999e-6	0.11133196573914696	0.4034609215595276	0.21537386187795457	0.0210966
ENSMUSG00000117853	Vmn1r88	-0.418572	5.8644101467430295e-6	0.1156447408478081	0.3738308304831225	0.3616604527690429	4.550920122023144e-5
ENSMUSG00000059555	Tor4a	-0.85478	5.8668959521200485e-6	-0.561874	0.0095566	-0.614195	2.8523554769753744e-4
ENSMUSG00000020282	Rhbdf1	-0.6426	5.938575002659152e-6	0.3744982923385101	0.014009975452257037	0.3168239617031172	0.011809483335707706
ENSMUSG00000094910	D430019H16Rik	0.4040584701198716	5.949982415775629e-6	0.1246626331203261	0.3147522994530393	-0.270622	0.00245936
ENSMUSG00000030228	Pik3c2g	-0.916621	5.954896020331303e-6	0.0897557	0.780273	-0.0883757	0.6635889906649475
ENSMUSG00000113546	NA	-1.6552	5.961784653354931e-6	-0.623019	0.13399910295523493	-1.02685	7.304440008268736e-4
ENSMUSG00000058275	Or1d2	-1.48312	5.9666646339649415e-6	-0.501352	0.1953904047845035	-1.21342	1.8402234974146468e-5
ENSMUSG00000020941	Map3k14	0.6050145039172851	5.981830050347446e-6	0.33960182655457294	0.045969387794553423	0.4627608468661169	3.253053931551632e-4
ENSMUSG00000040511	Pvr	-0.622445	5.9897121738780695e-6	-0.216392	0.23271003832428966	0.027668318724059053	0.8591318563334686
ENSMUSG00000078154	Cdk2ap1rt	1.5937604264568084	6.011416588468162e-6	1.6922837144332028	9.591758598084899e-6	-3.10332	1.798367266450826e-8
ENSMUSG00000037033	Clca3b	-2.09348	6.032627219496288e-6	-0.821877	0.10166595212839093	-0.251844	0.5018448054420552
ENSMUSG00000055313	Pgbd1	0.9581911660821933	6.036709118130066e-6	0.8804384138041428	2.616803913108177e-4	1.1334026059243978	2.114780331409095e-9
ENSMUSG00000026032	Ndufb3	0.5363797283810043	6.038582128917345e-6	0.20963407572562856	0.20186768551842074	-0.193717	0.13142015009618083
ENSMUSG00000042638	Gucy2c	1.2583457624147394	6.044016100118988e-6	0.8681773439006398	0.014684128257942242	-0.0123267	0.9765422943211416
ENSMUSG00000110267	NA	-2.15516	6.0492797488028285e-6	0.4442021713262616	0.3419746669077612	-0.315923	0.4031871348025401
ENSMUSG00000015790	Surf1	0.4980468234735416	6.057670501632265e-6	0.2481725228110252	0.0780024	-0.0595124	0.6504866391859557
ENSMUSG00000025013	Tll2	-1.00948	6.058192112268046e-6	-0.360238	0.19415176833446765	-0.125001	0.5616287719554767
ENSMUSG00000096066	Pramel46	-1.27818	6.096548940323319e-6	0.5462592158517559	0.0430514	0.21954806826490086	0.3544441518849588
ENSMUSG00000112844	NA	-0.413628	6.096709684907947e-6	0.10782502528224318	0.41069557333079115	0.4467359317424721	2.7156300233464574e-7
ENSMUSG00000026641	Usf1	0.4569245397678677	6.13465845180864e-6	0.2306054779183793	0.0701014	-0.193369	0.0687031
ENSMUSG00000046908	Ltb4r1	-1.55852	6.19091048863848e-6	-0.661731	0.0906428	-0.353339	0.22211455771669797
ENSMUSG00000095653	Tcstv1b	-2.09053	6.212837401158413e-6	-1.45709	0.00356779	-1.14812	0.00188532
ENSMUSG00000044033	Ccdc141	-0.42626	6.222628683168886e-6	-0.0399504	0.8123310200444729	0.32872032033619664	2.8838217913135065e-4
ENSMUSG00000008129	Brme1	-0.896719	6.238837037509362e-6	-0.224189	0.40291836315290847	0.00271247	0.9911259566496332
ENSMUSG00000020105	Lrig3	-0.685593	6.244826611382405e-6	-0.183181	0.38071175722745526	0.0293505	0.8622496081346261
ENSMUSG00000090315	Vmn2r104	-1.10515	6.3053224675585995e-6	0.0999433	0.7913950219107571	0.19432411906499902	0.36246346448928757
ENSMUSG00000058953	NA	-2.30961	6.323022322353676e-6	-0.516373	0.37328417279530013	-0.713177	0.0679385
ENSMUSG00000041460	Cacna2d4	-0.679134	6.337431111875451e-6	-0.283607	0.13506727121821882	-0.132635	0.38001633595427853
ENSMUSG00000050553	Gk2	-2.08856	6.337431111875451e-6	0.3757889398792939	0.43536998123297405	-0.00375541	0.9932730944156645
ENSMUSG00000114245	Percc1	1.3878300217561323	6.341849529717466e-6	1.5239065900211617	3.7633271260033707e-6	0.3872862004820717	0.29104469270708844
ENSMUSG00000035592	Krt33a	-2.30847	6.385854778907194e-6	-0.177662	0.7970509715730568	-0.803269	0.0401827
ENSMUSG00000050856	Atp5me	0.4718629908486955	6.401341702053287e-6	0.0768389	0.662247	-0.527378	3.9824027942637776e-7
ENSMUSG00000027435	Cd93	-0.70316	6.422763232512638e-6	0.00521608	0.9856123081649378	0.7736235052666309	3.6448717431860917e-10
ENSMUSG00000070547	Mrgprb1	-1.05916	6.4686305962519735e-6	-0.293912	0.3326286066645888	-0.134831	0.5465697100211377
ENSMUSG00000061650	Med9	0.48118167211691676	6.486850620366317e-6	0.0784933	0.6626262152076224	-0.422299	8.346624076377352e-5
ENSMUSG00000115792	Vmn1r16	-0.805572	6.511768229100799e-6	-0.0456921	0.8874650367284728	0.53145	2.0267918932545163e-4
ENSMUSG00000057657	Rps18-ps3	-1.41113	6.522271504488932e-6	-1.25476	3.433606841531872e-4	-0.796575	0.00255672
ENSMUSG00000049988	Lrrc25	-1.21849	6.524323888384629e-6	0.00842858	0.9857884168568394	0.1717637882402096	0.466366
ENSMUSG00000048485	Zbtb8b	-0.745068	6.524323888384629e-6	0.0681324	0.8045854464945595	-0.118176	0.4762613757697649
ENSMUSG00000069727	Zfp975	-0.595454	6.526779091490164e-6	-0.289608	0.0751276	0.26155499894063416	0.031027711267874614
ENSMUSG00000076757	Trgc4	-2.02801	6.621033593730693e-6	-0.0339602	0.962612	-0.113849	0.7682989991448625
ENSMUSG00000084403	Rps15a-ps8	2.5091625712605876	6.631800102846798e-6	1.5996239485665682	0.036159535847170306	0.9517137318342713	0.14621286111859627
ENSMUSG00000050102	Vmn1r235	-1.57654	6.639917948894083e-6	0.10938721525883761	0.8305186999276856	-0.295174	0.3195000872798421
ENSMUSG00000090827	NA	-1.84264	6.702316842105426e-6	0.45081396808943813	0.2668360976884674	-0.213818	0.5345872244788651
ENSMUSG00000052593	Adam17	-0.492785	6.708447848567484e-6	-0.262041	0.049258043951800626	-0.088936	0.45122882217944854
ENSMUSG00000019489	Cd70	2.21558	6.746107853783152e-6	1.3285959306606596	0.056196078466598395	1.967173128986702	3.125773056810916e-5
ENSMUSG00000027860	Vangl1	-0.738216	6.7861870517185745e-6	0.11225069234290036	0.6457952644304039	0.17712358794557176	0.2467787847876348
ENSMUSG00000074064	Mlycd	0.5105288638629298	6.799541825742468e-6	0.15805319845010263	0.33859787921578927	-0.0428179	0.7594213627679635
ENSMUSG00000039187	Fanci	1.1024900858663913	6.83332148534151e-6	1.3347727304318602	1.5412495563057003e-7	0.7641078505065129	0.0015941
ENSMUSG00000101249	NA	0.39131472268004486	6.859923773274577e-6	0.033079312294506766	0.834961	-0.648046	6.3189068376437495e-15
ENSMUSG00000034919	Ttc22	-0.995371	6.882915269281778e-6	-0.728753	0.0036175	-0.579741	0.00294712
ENSMUSG00000020083	Fam241b	0.6124707623960725	6.882915269281778e-6	0.10210925074372917	0.6711210770753768	-0.11643	0.46413049039017484
ENSMUSG00000035932	Or6s1	-0.838689	6.91139085406906e-6	0.23296754101029377	0.3143198030055141	-0.18569	0.2961416837996726
ENSMUSG00000091239	Vmn2r76	-0.437293	6.916729995853211e-6	0.0924951	0.5258729205972035	0.309248	9.143872637181802e-4
ENSMUSG00000015599	Ttbk1	0.39771226874358784	6.943889025455664e-6	0.053783456249598856	0.720347	-0.304886	5.04986044172115e-4
ENSMUSG00000114962	NA	-1.8395	6.948781361645942e-6	-0.0369471	0.9554836097113514	0.057758	0.8733287223618259
ENSMUSG00000110334	NA	-1.83927	6.966893367136106e-6	-0.880615	0.0494131	-0.391915	0.23750977580762853
ENSMUSG00000094231	Trav9n-4	-2.9156	6.991140770273513e-6	-1.76126	0.015376554097121128	0.7449692161803976	0.0713958
ENSMUSG00000095401	Or6c6c	-0.42512	6.994937519579962e-6	0.0183559	0.920651	0.19050977927092616	0.045865693234444053
ENSMUSG00000040627	Aicda	-1.87967	6.994937519579962e-6	-0.107774	0.8630605234104342	-0.387595	0.2513005022923032
ENSMUSG00000024518	Rax	-0.87484	7.0191288880410015e-6	-0.466512	0.0428361	-0.306382	0.0847731
ENSMUSG00000117405	Rpl19-ps7	-1.29351	7.02756504091183e-6	0.0377276	0.9388440469525106	-0.433103	0.0789524
ENSMUSG00000048385	Scrt1	0.40924227644315886	7.037784614341319e-6	0.12913896520937446	0.3075309717768976	-0.4243	1.849236614125469e-6
ENSMUSG00000004100	Ppan	-0.540925	7.070664762909209e-6	-0.200562	0.2052164296702252	0.432351	5.236397866695749e-5
ENSMUSG00000118037	NA	-2.91267	7.090319103640147e-6	0.864632	0.1113629285667036	0.14772543285744075	0.7793512446610255
ENSMUSG00000044205	Or8b57	-1.1241	7.103828165188014e-6	0.5244463317855279	0.0313758	0.4219378069008032	0.030284010325495516
ENSMUSG00000025218	Poll	0.6705055831242507	7.109989267184398e-6	0.2892243752151114	0.16634973004791467	-0.0284836	0.8831426762284407
ENSMUSG00000092264	NA	-2.91174	7.1134098727976625e-6	-0.959632	0.1935275181723688	0.6277323658781163	0.14263490148456892
ENSMUSG00000084231	NA	2.20942	7.120022638051948e-6	0.6803546914388131	0.4496516640439587	1.4797559602024457	0.00394918
ENSMUSG00000063821	Dusp29	-2.78735	7.124773440651071e-6	-0.159616	0.851483	-0.206855	0.6728556015692524
ENSMUSG00000070044	Fam149a	0.5497067501598845	7.147988697039383e-6	-0.122943	0.5441841207123226	-0.220077	0.0948944
ENSMUSG00000112689	NA	-0.393885	7.249977526703535e-6	0.069493	0.6180821878782633	0.2582260146396444	0.00317234
ENSMUSG00000036733	Rbm42	0.44629323081300093	7.271665142398969e-6	-0.126761	0.3881209118431776	-0.633889	9.26049474709232e-11
ENSMUSG00000028617	Lrrc42	0.5154648523060151	7.279058181286746e-6	0.0693175	0.7403286896920831	0.12959135962067175	0.3039277492761743
ENSMUSG00000042909	Or52h1	-0.425947	7.279058181286746e-6	0.0516923	0.7522239509681456	0.33302845254225033	2.5588543131753623e-4
ENSMUSG00000033373	Fntb	0.5148194299856076	7.279058181286746e-6	-0.120284	0.5173479288893483	-0.243685	0.0442431
ENSMUSG00000094796	Tcstv4	-1.7968	7.3089869512994884e-6	0.7703228687695927	0.019968318836726777	0.3264789612072966	0.2734652262884147
ENSMUSG00000041794	Myrip	0.43388070544424323	7.319192911076347e-6	0.1901120320497804	0.13045365927460048	-0.100894	0.3488005446367095
ENSMUSG00000061525	4921509C19Rik	-1.32585	7.319192911076347e-6	-0.0179313	0.97302	0.1581527915737943	0.5381420797060923
ENSMUSG00000026308	Klhl30	-1.1495	7.329850626366108e-6	-0.178755	0.6255549438711285	-0.0428925	0.8685767254320598
ENSMUSG00000037335	Hand1	-1.79641	7.331758891537714e-6	-0.433253	0.36327162464945645	-0.323526	0.32642380531301757
ENSMUSG00000049872	Calhm5	-0.913949	7.462956756258585e-6	-0.762108	9.530811211139385e-4	-0.145538	0.45929242893548905
ENSMUSG00000075486	Commd6	0.6164438361535529	7.462956756258585e-6	0.13166510424014746	0.5647629468461064	0.0628461	0.7073357360164763
ENSMUSG00000081948	NA	-0.432435	7.5048313094811466e-6	0.073139	0.6328472377299952	0.21144551435634865	0.027659627081631617
ENSMUSG00000108186	NA	-1.91687	7.512177430142448e-6	0.11693245854550836	0.8476163156716777	-0.303268	0.3850330792062636
ENSMUSG00000070796	Psg21	-1.07451	7.547331787773267e-6	-0.314441	0.30490509935911747	-0.326543	0.12677656505902302
ENSMUSG00000037143	Cfap61	-0.715449	7.547331787773267e-6	-0.0771395	0.7741031169197574	-0.0444099	0.7988744293145259
ENSMUSG00000039887	Alg14	0.6841207030180674	7.5594707157687315e-6	0.20170096598023696	0.39592645811291194	0.3180314580040054	0.04253
ENSMUSG00000096445	Dcpp1	-2.39076	7.560583531037955e-6	-1.42984	0.011528400501961503	-0.0269448	0.9541113131934846
ENSMUSG00000043065	Spice1	-0.59782	7.581706253626008e-6	-0.40906	0.0081166	0.1231803269406171	0.35744089034046356
ENSMUSG00000022390	Zc3h7b	0.39677466415141954	7.581706253626008e-6	-0.0607689	0.678092	-0.296853	7.458916299339908e-4
ENSMUSG00000114179	NA	-2.21267	7.585943193420072e-6	-0.305374	0.6207592866748188	0.3772271356083487	0.27444076158973507
ENSMUSG00000025422	Agap2	0.38904845411282896	7.5921749276152976e-6	0.021023024737633997	0.9018445697182755	-0.313959	2.5021334493356044e-4
ENSMUSG00000048218	Amigo2	-0.584841	7.5921749276152976e-6	-0.186048	0.29044538093238664	-0.520137	1.7626542039508862e-5
ENSMUSG00000074646	6430550D23Rik	-0.951863	7.702126408175843e-6	-0.544044	0.0281219	0.2505114575881079	0.17112277983016072
ENSMUSG00000032000	Birc3	-0.559235	7.709683075629361e-6	0.0955495	0.6182134591467064	0.34209112737484587	0.00241319
ENSMUSG00000020354	Sgcd	-0.530423	7.740944451268843e-6	-0.285129	0.0479428	0.2819515441736666	0.010504849861351764
ENSMUSG00000034685	Fam171a2	0.42134412095872575	7.784573281491326e-6	0.14053024238260128	0.28075831590016875	-0.379356	4.61354854092203e-5
ENSMUSG00000064357	mt-Atp6	0.3877735713163322	7.83440001631083e-6	0.2591766396786251	0.00970944	-0.236045	0.00694671
ENSMUSG00000079173	Zan	-0.409663	7.899496834936316e-6	0.0562173	0.7152733322120713	0.27249128056398597	0.00248607
ENSMUSG00000063698	Sfxn4	-0.572004	7.899496834936316e-6	-0.285422	0.0698281	0.20744217323545486	0.08713
ENSMUSG00000021178	Psmc1	0.4155255188091111	7.922327326606925e-6	-0.00818162	0.9669404299511739	-0.370957	5.2887787623808334e-5
ENSMUSG00000043549	Fam90a1b	-1.1684	7.922327326606925e-6	-0.512738	0.0968079	-0.0469055	0.8579102199017402
ENSMUSG00000034848	Ttc21b	-0.521448	7.922327326606925e-6	-0.535903	3.0318738578906456e-5	0.21759353358378983	0.051393537541856854
ENSMUSG00000036880	Acaa2	0.5554931019326086	7.922327326606925e-6	-0.134647	0.509552	-0.4887	1.440113562328713e-4
ENSMUSG00000043102	Qrfp	-1.168	7.974544583485595e-6	-0.691929	0.020264423086134548	0.14259949156907026	0.5441521912423313
ENSMUSG00000118461	NA	-1.06168	8.09286658359742e-6	0.614444	0.00514084	-0.0666705	0.7788678781599502
ENSMUSG00000110685	NA	-0.510711	8.220436367669212e-6	0.14693468658789222	0.3450843666924653	0.23155672298060978	0.0341048
ENSMUSG00000018809	Smyd4	0.5436748906807901	8.299474662933402e-6	-0.109843	0.5949362578731511	0.10173725956534774	0.4625081345924435
ENSMUSG00000109050	NA	2.1250868647409726	8.35126828938632e-6	0.40499033947557506	0.690923	1.8394780040752894	6.533332189298181e-5
ENSMUSG00000041841	Rpl37	0.4300862487437592	8.395299503560407e-6	-0.0529248	0.7594515299261283	-0.518381	4.119174562089416e-8
ENSMUSG00000046330	Rpl37a	0.4424197449764759	8.451933148767034e-6	-0.0117223	0.9550068515752982	-0.444465	6.126216795649654e-6
ENSMUSG00000047050	Or8b50	-0.453735	8.465505497233305e-6	0.16808144165125558	0.2058399544104049	0.3805038031269008	6.264768818534953e-5
ENSMUSG00000008475	Arpc5	0.46068930399098224	8.49949702521867e-6	-0.00107941	0.9963348506921493	-0.425752	3.826781885952248e-5
ENSMUSG00000022634	Yaf2	0.42856031853722193	8.49949702521867e-6	-0.151207	0.25909261019968394	-0.582663	5.773712430322544e-10
ENSMUSG00000025129	Ppp1r27	2.280068612640093	8.49949702521867e-6	1.4242252110220452	0.0454899	2.080399054446775	2.0043022512214302e-5
ENSMUSG00000079534	Pwwp4c	-1.33026	8.51108819039345e-6	0.6343814194692359	0.019140265709077398	-0.725743	0.00424762
ENSMUSG00000081180	NA	2.1230130548863713	8.513436252921213e-6	1.772508364871353	0.00224187	1.653419598247862	5.096148025771433e-4
ENSMUSG00000015112	Slc25a13	-0.796731	8.640429214571093e-6	-0.566356	0.00578663	-0.0392244	0.8394494296818342
ENSMUSG00000071332	NA	-0.987187	8.684603791252917e-6	-0.739723	0.0033066	-0.259802	0.1994654772974502
ENSMUSG00000111410	Pik3r3	-0.597996	8.72106433843403e-6	-1.31458	1.099610917071186e-19	-1.4177	1.5815470101991335e-27
ENSMUSG00000096164	Vmn1r93	-1.26285	8.72106433843403e-6	-0.197752	0.6206317442897882	-0.0811685	0.7672146185826304
ENSMUSG00000021061	Sptb	0.38898990126672994	8.749171694851859e-6	0.0284531	0.8627967340662746	-0.387345	5.499507407184158e-6
ENSMUSG00000097392	Thoc2l	-0.437724	8.749171694851859e-6	0.13464267019691736	0.31668193463037914	0.7754095427788847	3.819215231995766e-18
ENSMUSG00000017307	Acot8	0.6564261552751899	8.82044879583898e-6	0.24574434637526063	0.2512937391131723	0.5509480136100753	8.643120497569782e-5
ENSMUSG00000055541	Lair1	-0.502855	8.82044879583898e-6	0.00631222	0.9776763506808692	-0.192731	0.0868992
ENSMUSG00000048067	Or10am5	-0.874466	8.821249485410423e-6	-0.319164	0.20078729315559787	0.20885448567108864	0.2339177782537477
ENSMUSG00000052496	Pkdrej	-0.724579	8.861155931663834e-6	0.026308756564080642	0.9312262402092639	-0.138875	0.3906964723042526
ENSMUSG00000022791	Tnk2	0.3948182712686591	8.869250795155815e-6	0.10024629013858226	0.4403956877049711	-0.268255	0.00255275
ENSMUSG00000095954	Pramel56	-0.975316	8.972100107179143e-6	0.9073746015280615	9.04737052948378e-7	-0.640855	9.720891579387073e-4
ENSMUSG00000054793	Cadm4	0.4033450086862126	8.99639943851709e-6	0.14008370454660823	0.2575971979410674	-0.466943	1.199796845650352e-7
ENSMUSG00000107376	NA	-2.06502	9.041173153776079e-6	0.9290912919357275	0.0084343	0.18725309153707625	0.6061362579525953
ENSMUSG00000115535	NA	-2.61343	9.084183401336503e-6	-0.182974	0.8155691516238774	-0.366027	0.4179359157510342
ENSMUSG00000103523	NA	-1.47783	9.108390383072671e-6	-0.0968642	0.8526629716666705	-0.444407	0.11149147924213158
ENSMUSG00000103800	Pcdha8	-0.646602	9.143458536637785e-6	0.11965034535194313	0.574335	0.1947355389909924	0.15371057242213407
ENSMUSG00000025557	Slc15a1	-1.06653	9.208137596908645e-6	-0.60741	0.028802369127356186	-0.468186	0.026544954825136503
ENSMUSG00000026896	Ifih1	-0.805171	9.235344016279643e-6	-0.0745182	0.8062710330210213	-0.122886	0.4947987377262659
ENSMUSG00000034560	Washc4	-0.403888	9.312322391217467e-6	-0.0571354	0.7090859725812272	0.11123968727968603	0.2555256579680515
ENSMUSG00000009995	Tafazzin	-0.476661	9.374753452042812e-6	-0.171479	0.23190684266362924	0.35961508787044877	3.011803035494692e-4
ENSMUSG00000081910	NA	-2.60906	9.393115987301393e-6	-0.310613	0.6686731229910228	0.1316320796178434	0.7761302573590536
ENSMUSG00000027887	Sypl2	-0.777058	9.395949677841138e-6	0.08915	0.7500645343689485	-0.196287	0.24121480673264692
ENSMUSG00000022792	Yars2	0.6061116834368723	9.400802269996096e-6	-0.00638692	0.9830785311755574	0.14219158228079384	0.3501607893898342
ENSMUSG00000022150	Dab2	-0.663511	9.460511042445628e-6	0.0800891	0.7426853170841202	0.16347362914498886	0.25202458921878673
ENSMUSG00000095934	Btbd35f13	-1.35199	9.460511042445628e-6	-3.44035	1.1714648033085592e-15	-1.00808	1.283629177528696e-4
ENSMUSG00000048332	Lhfpl6	0.521427	9.460511042445628e-6	-0.0125552	0.9620026653468327	0.00194764	0.9909220526850494
ENSMUSG00000025932	Eya1	-0.605955	9.464125676995576e-6	-0.170318	0.367128	-0.0705846	0.6314111143993131
ENSMUSG00000027099	Mtx2	0.49774548470032826	9.465023054054058e-6	0.00720278	0.9764650989819031	-0.260037	0.0266758
ENSMUSG00000018474	Chd3	0.38622224833299107	9.466637005044288e-6	0.00530969	0.9764393439834033	-0.345457	5.294757559755184e-5
ENSMUSG00000043800	Kifc5c-ps	-1.55539	9.506730974987193e-6	-0.865182	0.026915261933140013	-0.456633	0.11754823411887201
ENSMUSG00000074736	Syndig1	0.4472435559361687	9.531878744731214e-6	-0.0725058	0.6715542027905592	-0.388617	1.162759147009347e-4
ENSMUSG00000046210	Or4q3	-0.399246	9.533869074859688e-6	0.1367284055521089	0.26055673603418983	0.35104990444400397	5.713601557820496e-5
ENSMUSG00000034227	Foxj1	0.7872232807643059	9.553749494086883e-6	0.4792315432065934	0.0353076	-0.0363988	0.8774852013620166
ENSMUSG00000003070	Efna2	-0.666181	9.581146285333138e-6	-0.218376	0.27396072295393104	-0.630716	4.861167423175804e-6
ENSMUSG00000090919	Pabpc4l	-1.01362	9.60057416604353e-6	0.0708189	0.851483	-0.560726	0.00536596
ENSMUSG00000043614	Vps37d	0.5661523318540401	9.621264136212546e-6	0.22185801024279764	0.21623346051092018	-0.341562	0.011325209695088998
ENSMUSG00000045655	Fam216b	-1.68118	9.647294934373118e-6	-0.543212	0.22017331940713325	-0.107949	0.7505120110212006
ENSMUSG00000058546	Rpl23a	0.39535819114028437	9.687807740210308e-6	-0.0707957	0.6212632492017018	-0.493222	1.1232065759726969e-8
ENSMUSG00000079679	Vwde	-1.13077	9.694891367413153e-6	-0.00696853	0.9871538112264896	-0.229744	0.3215178353319316
ENSMUSG00000085998	NA	-0.583407	9.708625765439121e-6	-0.0378482	0.8770619081755469	0.34530648766085925	0.00330151
ENSMUSG00000051537	NA	0.4349563408761216	9.75388405851103e-6	0.0722263	0.6569618678096608	-0.363594	2.0684290509223035e-4
ENSMUSG00000063354	Slc39a4	-1.3761	9.787345524172194e-6	0.14535428072728374	0.7422471344504332	-0.374096	0.15952362306572335
ENSMUSG00000024286	Ccny	0.4045126804967073	9.861675457796436e-6	0.10054498621250582	0.45870520514683005	-0.265469	0.00390202
ENSMUSG00000037126	Psd	0.3906262023141215	9.903598763580577e-6	-0.0477643	0.7580590590073412	-0.289281	9.932048495183616e-4
ENSMUSG00000024990	Rbp4	-0.821243	9.915702131226492e-6	-0.440499	0.0465542	-0.739849	1.0463178288136263e-5
ENSMUSG00000038437	Mllt6	0.39376573566997564	9.96153072409629e-6	0.0727419	0.6067825650613011	0.017057523583195924	0.8796645228704812
ENSMUSG00000031158	Timm17b	0.592167	9.96153072409629e-6	0.1316017715167986	0.5505348215382948	0.28687561951527263	0.035439371863093955
ENSMUSG00000118215	Vmn1r55	-0.403524	9.977567201192428e-6	0.163878	0.16616940177666323	0.3786673084016769	1.567426087566588e-5
ENSMUSG00000026029	Casp8	-1.06699	9.98737363321356e-6	0.66787	0.00235973	0.03415	0.8891522376989853
ENSMUSG00000036334	Igsf10	-0.595302	9.98737363321356e-6	-0.142101	0.46508001153564144	-0.165827	0.21540001418446625
ENSMUSG00000019773	Fbxo5	1.4095239929445111	1.0027259155310693e-5	0.6635089145600911	0.16747605699176438	1.1773607011849447	1.2019603483411671e-4
ENSMUSG00000068874	Selenbp1	0.747521	1.004157259288548e-5	0.0804421	0.8122333154771944	-0.0734162	0.7327022462697889
ENSMUSG00000028745	Capzb	0.41189918888210714	1.0060986143875465e-5	-0.178635	0.14593138060608188	-0.594957	4.8932401110451084e-11
ENSMUSG00000043753	Dmrta1	-1.18204	1.0084835852162702e-5	-0.152085	0.7038235843073735	-0.220722	0.3617183031642031
ENSMUSG00000035007	Rundc1	0.4288661786077077	1.0140575675881752e-5	0.0506298	0.7721782769500721	-0.239512	0.0159677
ENSMUSG00000046093	Hpcal4	0.38840082905097034	1.0140575675881752e-5	-0.042496	0.7859815372356784	-0.466137	4.159111761144176e-8
ENSMUSG00000054312	Mrps21	0.5034882382397452	1.0140575675881752e-5	0.23498625511248464	0.1172905835139334	-0.450447	1.0200643673265415e-4
ENSMUSG00000080774	NA	-1.89851	1.0157267075398709e-5	-0.799901	0.0923432	0.42101822589703597	0.16592069387675412
ENSMUSG00000062929	Cfl2	0.49046596112405155	1.0160216456230609e-5	-0.114022	0.5220212477392266	-0.0857029	0.5034780440532618
ENSMUSG00000112148	Lilrb4a	-1.12793	1.020588102004026e-5	-0.294204	0.3750296296504777	0.027633545736724344	0.914973
ENSMUSG00000004896	Mettl25b	-0.482159	1.020588102004026e-5	-0.0877588	0.6070704323436197	0.5243279023240408	8.439747636876654e-8
ENSMUSG00000027695	Pld1	-0.44241	1.020588102004026e-5	0.061687529290550644	0.712375	0.3956903374056672	2.3976781807664867e-5
ENSMUSG00000073705	Cenps	1.1252104172794744	1.020588102004026e-5	0.7047629234692498	0.035896725634899714	0.2216555769789096	0.47553545170082206
ENSMUSG00000021391	Cenpp	-1.41843	1.0212696928239302e-5	-0.456932	0.2374658283596138	-0.0158889	0.9599548063137929
ENSMUSG00000022787	Wdr53	-0.787345	1.0212696928239302e-5	0.15939188209571098	0.5169208951740222	-0.188837	0.268159
ENSMUSG00000051313	Or4c127	-1.09601	1.0215696252710062e-5	0.1720455076992342	0.6109323918925877	0.16850949415936664	0.4456104314677034
ENSMUSG00000079598	Clec2l	0.5279676332235965	1.0215696252710062e-5	0.14928157292040908	0.4096261531242262	-0.290624	0.020665166247735085
ENSMUSG00000090671	NA	-0.58387	1.0215696252710062e-5	-0.188388	0.29012695388153037	0.602907	6.619719010069626e-8
ENSMUSG00000000743	Chmp1a	0.45182601574449377	1.025270545363836e-5	0.045863355622970586	0.8084691925293362	-0.300427	0.00385509
ENSMUSG00000069682	NA	0.4140147498038976	1.035425092751411e-5	-0.115322	0.40096538374125423	-0.680248	8.360825106014398e-14
ENSMUSG00000081384	NA	-1.73915	1.0379185972175126e-5	-1.73151	1.0752499620848448e-4	-0.945304	0.00345274
ENSMUSG00000082345	NA	-1.32074	1.0379185972175126e-5	-0.970808	0.00383761	0.7014628471907471	7.677554512003122e-4
ENSMUSG00000029725	Ppp1r35	0.7351994653318091	1.0416161068501586e-5	-0.0804599	0.8137981295682041	0.0116442	0.9587941911687378
ENSMUSG00000030102	Itpr1	0.3832947416378086	1.042468195296392e-5	7.393736116323485e-4	0.9969036065480936	-0.291763	7.095936638905804e-4
ENSMUSG00000056910	Vmn2r107	-0.674462	1.0446299974678262e-5	0.1485711527409429	0.48581790707489575	0.18722271794382178	0.19106054354404708
ENSMUSG00000023243	Kcnk5	-0.862928	1.0456802656132375e-5	-0.27761	0.2748381928187673	-0.172593	0.3566380198509387
ENSMUSG00000037683	Armc3	-1.77353	1.0476301432934714e-5	-0.651589	0.15455114641597087	-0.414769	0.2063273327975656
ENSMUSG00000096107	NA	-0.592472	1.0498168482898494e-5	-0.0093893	0.972259	0.042177	0.7782853979875213
ENSMUSG00000094426	Or5p6	1.4060660149467663	1.0498168482898494e-5	1.2269001793646321	0.00114323	0.7582145825217849	0.024771988224488027
ENSMUSG00000042502	Cd2bp2	0.4283716225213902	1.0498168482898494e-5	0.055921646045092185	0.7438672532655897	-0.17725	0.0825004
ENSMUSG00000030523	Trpm1	-0.629266	1.0498168482898494e-5	0.0921679	0.6806629143820347	0.2678091894697287	0.0384896
ENSMUSG00000000088	Cox5a	0.4570491544289818	1.0504209034976216e-5	0.15110728365653678	0.3029784672439954	-0.356416	6.477081793951386e-4
ENSMUSG00000053093	Myh7	0.42749818072906576	1.0504209034976216e-5	0.0946702	0.5281740951312868	-0.0550908	0.6310019440951796
ENSMUSG00000045455	NA	-1.25382	1.0527153083799476e-5	-1.21431	1.5571407024832112e-4	-2.57251	1.2617632084391019e-17
ENSMUSG00000048299	Or10n1	-1.38656	1.0534835936397344e-5	0.13760092812325594	0.7609808822874182	-0.268161	0.3281921670679921
ENSMUSG00000094379	Vmn1r202	-0.419003	1.0535493566065602e-5	0.11703472834757564	0.3826837293423321	0.13207948897306654	0.184671
ENSMUSG00000040728	Esrp1	-1.29623	1.0539964071343075e-5	0.14500683272608975	0.727608	0.28694072328581843	0.22545428008216045
ENSMUSG00000042978	Sbk1	0.40314005545659093	1.0539964071343075e-5	0.033595222008065945	0.8437679533743113	-0.427113	1.7676161541665872e-6
ENSMUSG00000090751	Vmn2r63	-0.572174	1.0539964071343075e-5	0.13038741375961957	0.4807178197428568	0.18979383112080436	0.1265983486894952
ENSMUSG00000057522	Spop	0.3995776689064821	1.0566419072265556e-5	-0.0606489	0.6902318399386057	-0.468146	1.064755760166484e-7
ENSMUSG00000025956	Mettl21a	0.663254	1.0607018712790512e-5	0.16620205473112948	0.49796758438786776	0.4336346301214007	0.00335268
ENSMUSG00000027209	Fam227b	1.2301430693619912	1.0614651859472056e-5	0.6255068656909811	0.11888433510062525	0.6085791040448695	0.0402841
ENSMUSG00000030205	Gprc5d	-1.48583	1.0651207236877368e-5	0.0966696	0.850577	0.2625785722221161	0.32925747075083067
ENSMUSG00000032383	Ppib	-0.416367	1.0728966815621735e-5	-0.287471	0.00847906	0.0475263	0.6657930913754605
ENSMUSG00000027317	Ppp1r14d	-1.80836	1.0790262350051988e-5	-2.18805	6.772586802869139e-6	-0.911493	0.006274
ENSMUSG00000041203	Trir	0.4182726891493155	1.0811180854551748e-5	0.13809826875945913	0.29693200619626825	-0.394494	2.6062149577401353e-5
ENSMUSG00000030008	Pradc1	0.7194697848752112	1.0811180854551748e-5	-0.296547	0.25284931789755627	0.30483482958941033	0.0734522
ENSMUSG00000073973	Or52k2	-0.403861	1.0815671242705337e-5	0.0699326	0.6319214905377962	0.3905001946264894	8.720843977415257e-6
ENSMUSG00000042275	Pelo	0.5939119205373269	1.0861431239357618e-5	0.3849743693660709	0.020201780762285734	-0.123839	0.42807795234922413
ENSMUSG00000039540	4921524L21Rik	-1.80763	1.0870493127596052e-5	0.2746026258211122	0.5676565338892268	-0.436271	0.19070262484973297
ENSMUSG00000046862	Pramel12	0.609422	1.0933022635933567e-5	0.18197258614798537	0.390749	0.0912784	0.5753126425008173
ENSMUSG00000026180	Cxcr2	-0.423598	1.097137549163664e-5	0.0127098	0.9480145649388464	0.18795171510886738	0.0524886
ENSMUSG00000096593	Vmn2r54	-0.903295	1.0995823150397165e-5	-0.281849	0.28993368022968746	-0.249554	0.1882378132975969
ENSMUSG00000036211	H1f6	-1.89044	1.0995823150397165e-5	0.4826948100052568	0.2502452897898564	-0.324324	0.3557623315906919
ENSMUSG00000058755	Osm	-1.52586	1.1042452294968738e-5	-0.14944	0.7716762420073426	-0.201914	0.5067471446940074
ENSMUSG00000039217	Il18	0.7025692568712928	1.106677493265568e-5	0.42777217599519884	0.035260976045655715	0.17989457146962237	0.31227551010340526
ENSMUSG00000108381	NA	2.876464244555376	1.107665301951459e-5	3.639147363113465	2.15626522731638e-8	3.186245966730138	8.743870062238921e-8
ENSMUSG00000010663	Fads1	0.40426737234380344	1.1094570457332512e-5	0.00327414	0.9857790842049127	-0.372041	3.975691668531119e-5
ENSMUSG00000055945	Prr18	0.45438829033292766	1.1094570457332512e-5	0.0066957	0.9761795957841476	-0.106802	0.35515736003099446
ENSMUSG00000022241	Tars1	0.46089953176771725	1.1249358047673033e-5	0.17057518224689355	0.23986946968922532	-0.0853798	0.4772008529431752
ENSMUSG00000083641	NA	-1.80424	1.131473552458329e-5	-1.21718	0.00683931	-0.383692	0.25202965661719867
ENSMUSG00000025364	Pa2g4	0.4459466833958846	1.1319294733086904e-5	-0.0397122	0.8363860459781763	-0.276157	0.00770613
ENSMUSG00000022602	Arc	0.4063936065134993	1.1337961200943392e-5	-0.0142025	0.9399163369728304	-0.312687	6.932725224078686e-4
ENSMUSG00000021758	Ddx4	-0.996187	1.1357794461597281e-5	-0.909688	3.865050797142956e-4	-0.0686195	0.7646752977360608
ENSMUSG00000074129	Rpl13a	0.38878944560325623	1.1479602264982914e-5	-0.149775	0.20507007660542997	-0.571348	2.0126435932826827e-11
ENSMUSG00000092074	Dynlt1a	-0.54343	1.1491991541746269e-5	-0.211262	0.1922635331515087	-0.00174537	0.9914920458905105
ENSMUSG00000117942	NA	-0.671391	1.1499005420309002e-5	0.33680775331350227	0.0478235	-0.0171942	0.9213107412168459
ENSMUSG00000064090	Vrk2	-0.859644	1.1505753658694776e-5	0.0954431	0.7587735993250618	-0.314317	0.0790033
ENSMUSG00000019850	Tnfaip3	-0.624127	1.1526307122402879e-5	0.00802129	0.977002	-0.292609	0.029490959061676182
ENSMUSG00000026395	Ptprc	-0.609084	1.156872459656857e-5	0.1338093631052961	0.4977383025474517	-0.237079	0.0755091
ENSMUSG00000001661	Hoxc6	-1.58863	1.1589111088193403e-5	-0.174843	0.7369800458614543	-0.489404	0.10209478970479266
ENSMUSG00000031998	NA	-0.499044	1.1596548001385102e-5	-0.0961554	0.58171	0.22171076943898885	0.0424133
ENSMUSG00000070601	Vmn2r84	-0.719369	1.1619580705243252e-5	0.0736319	0.7866528389445592	0.40136954574169215	0.00370248
ENSMUSG00000034472	Rasd2	0.3871454388726585	1.166691845662518e-5	-0.0118811	0.9472564743375717	-0.456784	8.973123340920561e-8
ENSMUSG00000086228	Ubap1l	-0.779505	1.166691845662518e-5	-0.0108108	0.97532586684518785	0.5836689155681559	3.538656172134343e-5
ENSMUSG00000079316	Rab9	0.556279	1.17721115682814e-5	0.25636958920879815	0.13174727883833182	-0.213545	0.12158360564590724
ENSMUSG00000025386	Pde6g	-0.716666	1.1778179611519e-5	0.0316532	0.9164195090605899	0.24327681701341444	0.0974545
ENSMUSG00000116398	NA	-1.61362	1.1778804322020843e-5	0.7735182936600136	0.011916626165143766	0.48669420445557277	0.0635198
ENSMUSG00000005836	Gata6	-1.03214	1.1839937085496146e-5	-1.14109	1.926442239537253e-5	-0.256729	0.2302632814140592
ENSMUSG00000029111	Nelfa	0.519218	1.1866709090937953e-5	0.23090792749378694	0.14699963800558855	0.31656400393675316	0.00706577
ENSMUSG00000058748	Zfp958	0.6986156402944157	1.1920420480350719e-5	0.6684788372304404	1.8945115838993418e-4	0.3411139566266702	0.036531793601919646
ENSMUSG00000103318	NA	-0.391356	1.2031108491870699e-5	0.20353329152006516	0.062254376316267616	0.4083051172962438	2.001719087803124e-6
ENSMUSG00000025229	Pitx3	1.9210760267990121	1.2052093167339396e-5	1.5603300258303328	0.00384339	0.3908857247019655	0.4986055141034547
ENSMUSG00000109542	Or5p51	-1.61186	1.2056375816765962e-5	-0.0487692	0.9351547029799856	0.5191879095272942	0.045402486453891104
ENSMUSG00000027371	Fahd2a	0.612526	1.212462599952787e-5	0.0930471	0.7160089011363012	0.22372471444573833	0.13017417781520313
ENSMUSG00000090004	NA	1.9202799164251447	1.2155014401705295e-5	0.9234605299280367	0.17539095358637602	2.44877	4.106448120325082e-11
ENSMUSG00000106447	NA	0.9764255186421616	1.2192296824503366e-5	1.0536248661041652	1.4739733430832842e-5	0.48373875300477265	0.037198780846529715
ENSMUSG00000063179	Pstk	-0.513826	1.2269440552956778e-5	-0.344458	0.012200236394500267	0.20324781911732423	0.0724852
ENSMUSG00000027376	Prom2	-0.912889	1.2310350851747455e-5	-0.52889	0.030316845984037482	-0.276593	0.1482229843855314
ENSMUSG00000064120	Mocs1	-0.637817	1.2320968631138305e-5	-0.376815	0.0298874	0.11399819680728124	0.43466171922580704
ENSMUSG00000096647	NA	-2.34906	1.2328406273887353e-5	-1.8271	0.00189514	-0.845394	0.0405465
ENSMUSG00000027324	Rpusd2	-0.603261	1.2350939419375642e-5	-0.350279	0.033762483982537436	-0.565401	9.251355856473203e-6
ENSMUSG00000078289	NA	-2.73127	1.2397955782793038e-5	0.3216214551122746	0.6410545037936821	-1.15315	0.016345810020798796
ENSMUSG00000071656	Lrrn4cl	-0.622403	1.2497888115437904e-5	-0.2651	0.14365401825972973	0.00269103	0.9877867227026783
ENSMUSG00000073077	Cfap47	-1.14705	1.2601711235636938e-5	-0.280703	0.4159857852512886	0.6198248138091099	0.00122794
ENSMUSG00000055839	Elob	0.4248819361052926	1.2631195639528969e-5	-0.13914	0.31553800590649417	-0.545845	9.918492765175461e-9
ENSMUSG00000053291	Rab4b	0.47226287790891835	1.2649938150925653e-5	0.0761928	0.6799086573357512	-0.324609	0.00326505
ENSMUSG00000061561	Or2z9	-0.75962	1.2683774064484536e-5	0.0635299	0.8284913483465624	-0.0554072	0.765148
ENSMUSG00000039377	Hlx	-1.04526	1.2686945199866235e-5	-0.132524	0.7169252775867534	-0.769314	2.643308346959678e-4
ENSMUSG00000098335	NA	1.8699430293842605	1.2719211752006263e-5	0.599459	0.4355680321231879	0.7855820674767505	0.11082799396072002
ENSMUSG00000082125	NA	-2.34507	1.2745875945637409e-5	-0.233261	0.7422471344504332	-0.738327	0.0726349
ENSMUSG00000044056	Efcab9	-1.29745	1.2745875945637409e-5	-0.472522	0.18716915613482862	-0.628424	0.013087949517532383
ENSMUSG00000062054	Iah1	-0.755047	1.2776612886841619e-5	0.023428920841711085	0.9429061385605116	-0.0221899	0.9077040081331189
ENSMUSG00000045348	Nyap1	0.41043875919654643	1.2780549195512299e-5	0.11817123582513873	0.3827547350585904	-0.221606	0.021413439574454587
ENSMUSG00000021870	Slmap	0.38777890838369167	1.284503206610424e-5	0.010551492484365353	0.9535632002946973	-0.217357	0.016237388034535026
ENSMUSG00000110061	Krtap5-25	-1.66353	1.2903723683460474e-5	-0.12426	0.8266571558464507	-0.338919	0.28674496881035844
ENSMUSG00000079480	Pin4	0.6157567725924535	1.294340990872502e-5	0.4100442831018056	0.017849420352598306	-0.37523	0.013132781597444226
ENSMUSG00000074529	Zfp972	-0.482798	1.2978641005978518e-5	-0.0590649	0.7569271460170934	0.023046256804538083	0.8613328467247087
ENSMUSG00000075599	Smok3a	-0.785342	1.2978641005978518e-5	-0.296613	0.19833458325284642	0.0546425	0.7717295723903583
ENSMUSG00000060708	Bloc1s4	0.5609758668421155	1.2978641005978518e-5	0.23345622926863072	0.19021547456817348	-0.195268	0.16675301922050464
ENSMUSG00000032315	Cyp1a1	-1.45609	1.3057276485304895e-5	-1.10959	0.00296644	-0.211237	0.47198630571983585
ENSMUSG00000072972	Adam4	-0.758391	1.3075310617963841e-5	0.18725334284342526	0.4150104209024249	0.6119452780684649	9.308221191715981e-6
ENSMUSG00000086246	NA	-2.83712	1.3195641883755405e-5	0.42909034552141195	0.5503699143461285	-0.916614	0.0789386
ENSMUSG00000003824	Syce2	-1.22082	1.3228330317306118e-5	0.017901539615205866	0.9720113062495772	-0.0569974	0.83801
ENSMUSG00000042328	Hps4	-0.523334	1.3228330317306118e-5	0.0656972	0.7438672532655897	0.10291757667750089	0.4093255454350675
ENSMUSG00000111928	NA	-0.380653	1.3240473956125345e-5	0.0857822	0.5150416097341325	0.41171809638395324	1.0839852779278632e-6
ENSMUSG00000070282	NA	-0.626611	1.3273670784492963e-5	0.17858280032087814	0.34491644699029445	0.5057481241593889	3.016971811309313e-5
ENSMUSG00000112516	NA	-0.392686	1.3311018868331324e-5	0.18829883774350029	0.0936565	0.330766	1.5817419860934066e-4
ENSMUSG00000046229	Scand1	0.4380478239549425	1.3326759204551257e-5	0.0708719	0.6750801783007585	-0.570115	8.508752545600387e-9
ENSMUSG00000011427	Zfp790	-0.471783	1.3371185273014219e-5	-0.358	0.00385802	-0.332475	0.00138007
ENSMUSG00000102746	NA	-0.407469	1.3371185273014219e-5	0.16629277575735998	0.17021388190934916	0.18069933366961832	0.057264478941147556
ENSMUSG00000033794	Lpcat2b	-1.42086	1.3462839032852275e-5	0.23659356973617401	0.5586966401433832	0.14513009593210652	0.6088929337523948
ENSMUSG00000026177	Slc11a1	-0.869486	1.3473299567518877e-5	0.38130162502947446	0.0765914	-0.421022	0.019265010583402836
ENSMUSG00000015619	Gata3	-1.33176	1.3473299567518877e-5	-0.189999	0.6605387630236312	0.024321769756540677	0.9358156441308264
ENSMUSG00000043385	Or2k2	-0.990271	1.3574902727690796e-5	-0.0304519	0.9412790043922039	-0.100986	0.6522564433562584
ENSMUSG00000031594	Fgl1	-1.03268	1.3579336229608835e-5	-0.343222	0.2533720466802336	-0.161707	0.470003
ENSMUSG00000095331	Ptma-ps1	-1.62993	1.3579336229608835e-5	-0.911867	0.028509355480699713	-0.318205	0.3116518726198611
ENSMUSG00000040284	Gzmg	-1.68907	1.3785272250669258e-5	-0.774168	0.0755853	-0.470905	0.1393841200196038
ENSMUSG00000041147	Brca2	-0.411508	1.3798956902426021e-5	0.15995461986264378	0.19670606640336089	0.3228683706043999	3.885897970731268e-4
ENSMUSG00000049723	Mmp12	-0.433017	1.381613835233336e-5	0.0840084	0.5821652987820597	0.29361342442708893	0.00209842
ENSMUSG00000073924	Or52p1	-0.453876	1.384828115801888e-5	0.058033787260710415	0.7434006593407967	0.1965132177896972	0.0564724
ENSMUSG00000026692	Fmo4	-1.41868	1.389271234145672e-5	-0.415167	0.29806071099000797	-0.142733	0.6311784095423036
ENSMUSG00000026227	2810459M11Rik	0.6383589815471039	1.389869876093841e-5	0.3393186749818107	0.0794702	-0.195899	0.2381932046496962
ENSMUSG00000058921	Slc10a5	-1.31869	1.3962354958232398e-5	-0.36412	0.3390008809029559	-0.223038	0.40978390088390626
ENSMUSG00000006519	Cyba	-0.792365	1.4179673869597268e-5	-0.229443	0.34800847030510185	-0.586462	3.6787107877044327e-4
ENSMUSG00000075066	Or4b1d	-1.68676	1.4189636674196099e-5	-0.362345	0.4531707041859267	0.7843735255194336	0.00184618
ENSMUSG00000112522	NA	-0.397887	1.4218397234196917e-5	0.12067596628014017	0.34341970608302563	0.38080928296566796	1.4616238478759755e-5
ENSMUSG00000069294	Vmn1r197	-0.40494	1.4239896222092653e-5	0.0682704	0.646323	0.32849628054156504	2.5793483887695117e-4
ENSMUSG00000064280	Ccdc146	-1.41701	1.4246111485232067e-5	-1.21746	9.143464992897614e-4	0.1729003255521653	0.5332653221312763
ENSMUSG00000102091	Or5m9	-1.71884	1.432556289183307e-5	0.0607811	0.9212493065814398	0.3074838264547079	0.30646638826940387
ENSMUSG00000054142	Vmn1r236	-0.417239	1.434035853063999e-5	0.15107578349608566	0.23686375357997078	0.4085142189761976	6.538295365549976e-6
ENSMUSG00000046610	Oacyl	-0.929042	1.4359080159249316e-5	0.24585320659810916	0.35020365036865647	0.39932123962091043	0.021066555284447275
ENSMUSG00000021458	Aopep	-0.442623	1.4359080159249316e-5	0.025305495983677033	0.8981877927977261	0.680585	1.4346279434938214e-13
ENSMUSG00000072821	Pramel53	-1.65467	1.4359080159249316e-5	-0.338801	0.481038	0.4818481173507544	0.0753308
ENSMUSG00000080268	Brms1	0.6625876582956336	1.453189430708814e-5	-0.562587	0.00744633	-0.705025	2.1390546158244115e-5
ENSMUSG00000020892	Aloxe3	-0.684449	1.4549060908203983e-5	-0.250917	0.2229892754625321	-0.196045	0.19878487089530886
ENSMUSG00000037166	Ppp1r14a	0.4852767604795996	1.4658333876587777e-5	-0.0713575	0.7221552739312377	-0.330247	0.00399913
ENSMUSG00000025983	Ccdc150	-1.21473	1.4666831599197793e-5	0.13993656819730674	0.7294986330214972	0.11864327526587223	0.6427452023319762
ENSMUSG00000053678	Defb40	-2.02604	1.4713727468312871e-5	-0.965775	0.057676088079528585	-0.213222	0.582285
ENSMUSG00000027641	Rbl1	-0.874303	1.479356257711814e-5	-0.163912	0.5752140220405715	0.45581933732432217	0.00479114
ENSMUSG00000047528	Flacc1	-1.3839	1.4819071280646121e-5	0.8761376356234721	8.071854324428943e-4	0.0581474	0.8462384478611383
ENSMUSG00000030055	Rab43	0.5601456062533811	1.4938565054173726e-5	0.43837768056122944	0.00385562	-0.400937	0.00313559
ENSMUSG00000027077	Smtnl1	1.2431902388834937	1.4938565054173726e-5	0.3205617836247823	0.5353647885827546	0.6912487539248567	0.0207461
ENSMUSG00000096277	NA	1.3730776216407492	1.4942679313607395e-5	0.9623551849157579	0.018219640336030768	0.061385110765981715	0.8921368446829723
ENSMUSG00000075078	Or4a77	-0.39709	1.4965821400173098e-5	0.12444891184128958	0.325988	0.3262695481992768	2.3760381651408128e-4
ENSMUSG00000022534	Mefv	-1.10316	1.4997122638751463e-5	-0.0742937	0.86129	0.1995591772233402	0.36760920487677906
ENSMUSG00000074863	Platr25	-0.716828	1.5222953569845005e-5	0.24905095742568287	0.21785415634092645	0.4218264991887001	0.00237335
ENSMUSG00000024617	Camk2a	0.37610661713729043	1.5231621437395451e-5	-0.0159922	0.9255955570927885	-0.344069	5.32143502407216e-5
ENSMUSG00000096270	Vmn2r-ps134	2.0125804264839875	1.533726086387241e-5	1.4178312733363458	0.020632620291490933	1.4101164322954887	0.00313293
ENSMUSG00000053560	Ier2	-1.16951	1.5375747550069574e-5	-0.338635	0.32447575368455023	-0.435791	0.063798
ENSMUSG00000074884	Serf2	0.40655136865059455	1.544152975163401e-5	0.10132772517102033	0.47249670507397595	-0.303753	0.00122552
ENSMUSG00000023087	Noct	-0.377255	1.5493205897821425e-5	0.0616719	0.6626262152076224	0.2594607632521366	0.00286668
ENSMUSG00000042476	Abcb4	-0.502164	1.5511367465258317e-5	0.0487313	0.8099623279969647	0.1204465605674532	0.3117291487340986
ENSMUSG00000022596	Slurp1	-1.15287	1.5533535102832136e-5	0.0955626	0.8163665425754453	0.685503	3.398323566960528e-4
ENSMUSG00000047094	Ofcc1	-1.36439	1.556154454734329e-5	-0.924714	0.00901508	0.24264495611154815	0.3483327271881345
ENSMUSG00000087632	NA	-1.96471	1.5626367265646442e-5	0.6746073841392197	0.0868329	0.8668207555694791	0.00195019
ENSMUSG00000030022	Adamts9	-0.525591	1.5725486542304258e-5	-0.113734	0.5313368975605228	0.21731153209618495	0.0601563
ENSMUSG00000111327	NA	-0.385059	1.5739611684201262e-5	0.0657797	0.6435260328102277	0.29762201231849494	6.696593995081381e-4
ENSMUSG00000114353	NA	-2.559	1.5798857415814736e-5	0.5710529350892333	0.2933149264235703	0.4966418310137606	0.20409469631743019
ENSMUSG00000034690	Nlrp4c	-1.42787	1.588145808543443e-5	-0.363136	0.3809428720865986	-0.117205	0.699976
ENSMUSG00000042102	Dmgdh	-1.56985	1.59415744091323e-5	-0.672451	0.10551438114405985	-0.67337	0.025181115795869714
ENSMUSG00000046556	Zfp319	0.4286897029384837	1.5970864034773936e-5	-0.0182032	0.9279434789814255	-0.210865	0.0407207
ENSMUSG00000038750	Omt2b	-1.74459	1.5978309378778034e-5	-0.490919	0.3042093639300087	-0.593497	0.0701968
ENSMUSG00000074419	Pira6	1.2191863296492957	1.6045325016149935e-5	-0.82032	0.10235148013002425	0.1636616777526398	0.6548790968315125
ENSMUSG00000047048	Or10aa3	-0.498156	1.611340684992084e-5	-0.02367	0.9156595319225687	0.1487922570279282	0.19814541556493565
ENSMUSG00000039163	Cmc1	0.6241887720267179	1.6148883233172664e-5	-0.0478499	0.8755929841456775	-0.0573442	0.7507594052297374
ENSMUSG00000022667	Cd200r1	-1.96084	1.6256051906937307e-5	-0.376705	0.4989993540951836	0.019863485223319335	0.9616040149706819
ENSMUSG00000030321	Efcab12	-0.711392	1.633813804197296e-5	0.04023	0.8933008612720433	0.20379388604513635	0.17853122289922435
ENSMUSG00000095150	Rps19-ps13	-2.23147	1.6356592964632515e-5	-0.628761	0.27989783504492505	-0.724928	0.0703777
ENSMUSG00000070568	Slc6a21	-1.12618	1.6389551226732745e-5	-0.845944	0.00420744	-0.182319	0.44926976310784816
ENSMUSG00000116930	NA	-1.70743	1.6389551226732745e-5	-1.09333	0.012342712384773991	-0.755672	0.0193192
ENSMUSG00000027245	Hypk	-0.643503	1.6389551226732745e-5	0.12004638257532065	0.5827570312321839	0.5051630039458479	5.257870885470265e-5
ENSMUSG00000056457	Prl2c3	2.5579166603812897	1.6466084331520646e-5	3.4696924581491073	2.3261629654041023e-10	2.3595959362934336	2.956391641765637e-5
ENSMUSG00000070375	Or1p1c	-0.878701	1.6466084331520646e-5	-0.441375	0.0717477	-0.361407	0.0503486
ENSMUSG00000081984	Dnajb3	-1.81866	1.6567950682825583e-5	-0.661474	0.16917926369567285	0.3543800870068924	0.2531443077650721
ENSMUSG00000059303	Or7g21	-1.81856	1.6574393571638978e-5	-1.07121	0.0205751	-0.728055	0.0322578
ENSMUSG00000090624	NA	2.1432482605849397	1.6574393571638978e-5	1.7135282450644003	0.00566577	1.7759354408263244	2.684572227478536e-4
ENSMUSG00000112122	NA	-0.395517	1.6574393571638978e-5	0.11459290091399393	0.37538021083896744	0.5322093432253221	7.33707736527943e-10
ENSMUSG00000010362	Rdm1	-0.948751	1.6658677484320287e-5	-1.15316	4.241759671528172e-6	-0.418695	0.0332316
ENSMUSG00000035711	Dok3	-0.662419	1.6685624421783516e-5	0.0110328	0.9711885610651249	0.6282386093601467	5.001146810794217e-7
ENSMUSG00000091135	Lgals1-ps2	-1.86044	1.6785432979549315e-5	-0.757073	0.11753946109134941	0.3978043412462044	0.20010246942157844
ENSMUSG00000061259	Tmprss11d	-1.59146	1.6858952782008577e-5	-0.672505	0.11145251320472906	-0.0561121	0.8716611398024368
ENSMUSG00000094108	NA	-0.809858	1.6889610742086435e-5	0.15991819280383207	0.5374403418029212	0.27380308389619545	0.0930599
ENSMUSG00000037017	Zscan21	0.5032275522289135	1.693371209018603e-5	0.20280327266460588	0.20934344584120254	0.2016949588489279	0.0972297
ENSMUSG00000032589	Bsn	0.37448099994271317	1.7009576011560195e-5	0.0735113	0.586898	-0.472806	1.692983219517639e-8
ENSMUSG00000048916	NA	-1.17194	1.7418649734293753e-5	-0.970103	0.00162042	-0.479267	0.0426938
ENSMUSG00000053091	Lins1	-0.611725	1.742235869329772e-5	-0.114514	0.5972325305040856	0.1693597985151536	0.2138577459831476
ENSMUSG00000042903	Foxo4	0.5055891997839024	1.746457020538474e-5	-0.0141809	0.9555061436250317	-0.3691	0.00230771
ENSMUSG00000070305	Mpzl3	-0.645441	1.7552688706009964e-5	-0.111604	0.6300741025273058	-0.200165	0.16933683252201215
ENSMUSG00000055538	Zcchc24	0.413969	1.7618394999387202e-5	-0.051085	0.7689333391056613	-0.32238	8.077451479407954e-4
ENSMUSG00000079277	Hoxd3	-1.17848	1.7643778825846676e-5	-0.309812	0.3816729369030116	-0.500673	0.0349555
ENSMUSG00000036528	Ppfibp2	0.5721468378254617	1.7732171784031104e-5	0.3491645595611832	0.036641	0.837962	3.3902003612009585e-12
ENSMUSG00000046652	Tas2r143	-1.81226	1.780594377543101e-5	-0.223469	0.6974744199252346	-0.720635	0.034148
ENSMUSG00000044165	Bcl2l15	-0.969995	1.7870256857129892e-5	-0.315772	0.2753350180251394	0.1351424299572866	0.5195366315726931
ENSMUSG00000015749	Anp32e	0.4232453581435695	1.7873096585756113e-5	0.0413001	0.8205219561171953	-0.375482	1.2694486148724922e-4
ENSMUSG00000079455	NA	-0.478537	1.792857579772046e-5	0.10518331575188633	0.5230370237054756	0.0817555	0.495657
ENSMUSG00000020839	Tmigd1	1.6316198461697968	1.797534370023741e-5	0.8514423406765472	0.12963106896597448	0.17967944058779264	0.7349235124441287
ENSMUSG00000101963	1700001J11Rik	-1.51753	1.7997561654160305e-5	0.39585097148920917	0.29010410081874966	0.2539147894095653	0.36851271905288635
ENSMUSG00000033669	Zfp7	-0.517629	1.8080993471775386e-5	-0.0737153	0.712866	0.17049166397681514	0.14900889012989407
ENSMUSG00000112808	NA	-1.08766	1.8080993471775386e-5	-0.619497	0.035111011897181424	-0.291601	0.1991443154435372
ENSMUSG00000013353	Siglecl2	-0.782488	1.8125534840258202e-5	0.024564173076434274	0.9430168505134874	0.0242529	0.9028317687670925
ENSMUSG00000064202	Spata6l	-0.532437	1.813548656307529e-5	-0.0701509	0.7364754153553041	-0.0408228	0.772313
ENSMUSG00000093668	Pou5f2	-0.87131	1.813548656307529e-5	0.39926303644586936	0.0648106	0.39121508408218786	0.018607799216135094
ENSMUSG00000039616	Mocos	-0.941603	1.813548656307529e-5	-0.445343	0.0930848	0.10533135724157076	0.618138
ENSMUSG00000039725	Trp53rka	0.5464182449339029	1.8136104941550533e-5	0.23941554784386462	0.16993608297353918	-0.0510373	0.7447229062375796
ENSMUSG00000091614	Tmem217b	-1.2783	1.8161382851410247e-5	-0.115361	0.802849	-0.221389	0.4065222053672581
ENSMUSG00000111590	NA	-0.443798	1.8161382851410247e-5	0.090323	0.5664689777246913	0.0882188	0.4297449772982722
ENSMUSG00000019942	Cdk1	-0.897713	1.81801383251337e-5	-0.350018	0.18365603090443872	-0.0858145	0.6841655188468634
ENSMUSG00000024338	Psmb8	-0.889265	1.83230335771364e-5	-0.701982	0.00295586	-0.725457	9.21729931440414e-5
ENSMUSG00000078721	Spata31f1a	0.7019833713648828	1.8446926301861745e-5	0.39909288117767994	0.0625133	0.8525575690745897	9.136285006896618e-9
ENSMUSG00000103144	Pcdhga1	-0.538575	1.8552903255964197e-5	0.047903080548770245	0.8285337743212847	-0.430232	2.562690711486205e-4
ENSMUSG00000060477	Irak2	-0.512941	1.86487997554068e-5	-0.205215	0.19043788729598254	-0.377491	8.409496826332451e-4
ENSMUSG00000022788	Fgd4	-0.375692	1.8689729329304835e-5	0.0783848	0.5609992164176635	0.3009963658400437	4.893398616164948e-4
ENSMUSG00000022304	Dpys	-1.19487	1.8809131541408844e-5	-0.63754	0.0487235	-0.271234	0.27498863640393695
ENSMUSG00000021216	Tubal3	-1.51414	1.8813828711612832e-5	-0.740982	0.0648191	-0.133472	0.6754275819077067
ENSMUSG00000090981	NA	-0.462275	1.8813828711612832e-5	-0.0267331	0.8982709239675999	0.0897745	0.4374134347838143
ENSMUSG00000024558	Mapk4	0.3880680612979258	1.8846274087098777e-5	-0.049719	0.7544699537655238	-0.315471	4.4201015710288713e-4
ENSMUSG00000028608	Czib	-0.500149	1.8937544092553986e-5	-0.318669	0.0211926	0.34025255549165806	0.00144352
ENSMUSG00000078612	Fyb2	0.8218615287684117	1.9085972953766203e-5	0.17813458487221862	0.6006762419905729	0.8239401378019251	3.4259248519294854e-6
ENSMUSG00000028779	Pef1	0.49032387944788125	1.909181372160709e-5	-0.0209318	0.930554	-0.477305	3.978914460276257e-5
ENSMUSG00000106819	NA	-0.38814	1.925603386397676e-5	0.10765436500082073	0.4065505932211334	0.2869774987122856	0.00125376
ENSMUSG00000094891	Or10h1b	-0.568041	1.932728782136723e-5	-0.0239704	0.9244544200417134	0.7160833027375981	9.399945543091473e-11
ENSMUSG00000022208	Jph4	0.3774562449060656	1.9403280696247076e-5	0.0694622	0.6217987015734647	-0.223151	0.012650511949427741
ENSMUSG00000113275	NA	1.328387850945916	1.940431994393912e-5	1.2275906482741565	6.354851177342452e-4	0.8211569707608563	0.00989924
ENSMUSG00000024456	Diaph1	0.3970259616448716	1.9410251199148683e-5	0.0171485	0.9262482486561007	-0.377585	3.5842483011568574e-5
ENSMUSG00000048636	A730049H05Rik	-1.3824	1.9426529863034403e-5	-0.529422	0.16862831396929975	-0.830373	0.00250959
ENSMUSG00000047031	Vmn1r68	-0.687904	1.9431498887233202e-5	-0.192791	0.38548138657886183	-0.0182372	0.9197543930931504
ENSMUSG00000079511	NA	-0.651873	1.9589539335216778e-5	-0.374315	0.0410976	0.5951315938315089	1.910511974084502e-6
ENSMUSG00000002393	Nr2f6	0.47356192929947694	1.9589539335216778e-5	0.052721843577942434	0.7977232316450957	-0.396375	4.114901350250979e-4
ENSMUSG00000021690	Jmy	0.39223360691754966	1.9614208986423672e-5	0.11603787904768668	0.37631821438152907	-0.156826	0.10474622291066278
ENSMUSG00000054666	Or10h28	-0.422943	1.974735524708706e-5	0.1424471337034361	0.28582709933791484	0.38513385745320644	3.435578897119471e-5
ENSMUSG00000063019	Manbal	0.5035825923604267	1.975351256490612e-5	0.29751981851721665	0.043566222165811776	-0.242967	0.0511465
ENSMUSG00000100967	NA	-0.402469	1.990410302388278e-5	0.1441822239088949	0.2530116872918419	0.33442162240846807	2.1808150774701676e-4
ENSMUSG00000090436	Vmn2r75	-0.662092	1.993248559189221e-5	-0.0716446	0.7859815372356784	0.5005968987497351	1.0335056903637945e-4
ENSMUSG00000022702	Hira	0.4229542229200584	2.0018374544067426e-5	0.11864205624151569	0.4166541416818156	-0.136026	0.2037718696248123
ENSMUSG00000040424	Hipk4	0.43011130150647137	2.0052862613118163e-5	0.13835909574548252	0.33603065090717854	0.1116803165025103	0.3118858012294655
ENSMUSG00000036009	Mettl25	-0.757132	2.0112137330718513e-5	0.032963472353257646	0.9190525141463728	0.1532890354162448	0.35975176739268316
ENSMUSG00000015474	Ppt2	-0.498566	2.0159125366410505e-5	-0.393492	0.00325173	-0.262631	0.0202575
ENSMUSG00000094053	Scgb2b7	-2.13226	2.0351295682495024e-5	0.2076961306475893	0.7426884648304805	0.6587263009488887	0.0398955
ENSMUSG00000091014	NA	2.054699392570802	2.0377462738083384e-5	1.7234318467676257	0.0034131	1.6205553074137713	7.091439801177824e-4
ENSMUSG00000101847	NA	-1.18737	2.0466494446786778e-5	0.0380609	0.9371665519056156	0.8712307230594551	4.97366005465225e-6
ENSMUSG00000059595	Or8g21	-1.2397	2.0500710984413135e-5	0.015520998671025434	0.9762378861973666	-0.406273	0.10654956863317253
ENSMUSG00000069307	H2bc23	2.800843300972418	2.0523549394033003e-5	4.287815946076785	1.435072556191997e-13	0	1
ENSMUSG00000024661	Fth1	0.3725934590285665	2.0546788703674513e-5	-0.0706733	0.6094841624923322	-0.416094	9.046158210389241e-7
ENSMUSG00000058692	Or7g28	-1.55575	2.0572473614247022e-5	-0.00720415	0.9905798932902171	0.18558616733672392	0.539932
ENSMUSG00000052005	NA	-0.375542	2.057436583095848e-5	0.0720652	0.6021678317588522	0.20351371161099388	0.022956487452398276
ENSMUSG00000042353	Frem3	-0.729687	2.06192165897899e-5	0.2487039052943003	0.2329086998630332	-0.274289	0.086236
ENSMUSG00000109086	NA	1.7525749560459982	2.0653032961435136e-5	1.0755032812652798	0.060037047926415156	0.0853362	0.8883422987351118
ENSMUSG00000094936	Rbm4	0.435675	2.0751277439906828e-5	-0.0769762	0.6529188394685919	0.068916	0.5597610835024255
ENSMUSG00000004947	Dtx2	-0.573548	2.0758253054547687e-5	-0.193604	0.2854644050183607	-0.472173	1.593576402090348e-4
ENSMUSG00000004035	Gstm7	0.7039608723134713	2.0761026239952966e-5	0.2012051315885358	0.4449909743948421	0.21816973707007747	0.22470039042355586
ENSMUSG00000030701	Plekhb1	0.39014358999096077	2.0777402695999398e-5	-0.0855285	0.5459216832217106	-0.228767	0.0139882
ENSMUSG00000107943	NA	-2.30278	2.084724726654913e-5	-0.657287	0.27808027851940925	-1.46819	7.707843768341491e-4
ENSMUSG00000074449	Potefam3a	-0.624655	2.1003473008791388e-5	-0.0511014	0.8446430187635249	0.26125844798672604	0.049307109542788934
ENSMUSG00000073130	Pasd1	-1.32108	2.1003473008791388e-5	-0.250844	0.5491567640269552	-0.100166	0.7319342794638082
ENSMUSG00000028322	Exosc3	0.6153812346769649	2.1144836632821594e-5	0.011708901158885126	0.9720028780310221	-0.135225	0.4207385694715775
ENSMUSG00000093731	NA	-2.30075	2.120039801219754e-5	-1.00189	0.086643	-1.74743	9.722039504990262e-5
ENSMUSG00000090266	Mettl23	-0.734696	2.1433365977267835e-5	-0.0868879	0.7609517473555202	-0.0798224	0.6554294528276385
ENSMUSG00000021615	Xrcc4	-0.503172	2.1455087821651854e-5	0.00586064	0.9796723202292018	0.32247403286830983	0.00293656
ENSMUSG00000024209	Acsbg3	-1.3196	2.150231348939324e-5	-0.602974	0.0959903	-0.342262	0.20254958920509433
ENSMUSG00000052748	Swt1	-0.396592	2.1505524104997494e-5	0.0651301	0.6653956335243985	0.29195550284323873	0.00128527
ENSMUSG00000027243	Harbi1	-0.609354	2.1510576345681676e-5	-0.117781	0.5863367187992803	0.054774648860204084	0.7233106249118245
ENSMUSG00000111436	NA	-0.38192	2.161002000198643e-5	0.1515746466904479	0.20002718867628286	0.32762759166821104	1.7618414804283439e-4
ENSMUSG00000073899	Or2d3b	-1.55175	2.1617036087410468e-5	0.8051209360378676	0.00796774	-0.431199	0.1576622595405529
ENSMUSG00000106190	NA	-0.588034	2.171835625728201e-5	0.058421	0.8053092478988749	0.2496623691799196	0.0494875
ENSMUSG00000035745	Grin3b	-0.970153	2.1884255867844137e-5	-0.0626166	0.8735815062523192	-0.27029	0.19450894824741344
ENSMUSG00000032226	Gcnt3	-1.16062	2.205417485965118e-5	-0.0712156	0.8770619081755469	0.39186529679708654	0.0666703
ENSMUSG00000047502	Mroh7	-0.677041	2.2076688722650433e-5	-0.332327	0.0910596	0.5503263380937193	2.4866848944922497e-5
ENSMUSG00000090872	NA	-1.5249	2.22264243609079e-5	-0.484555	0.2600600007643914	-0.408162	0.17569369974666174
ENSMUSG00000029655	N4bp2l2	-0.407075	2.22264243609079e-5	-0.0763226	0.614304	0.3836921370725201	2.3621959142392147e-5
ENSMUSG00000114182	NA	-2.67006	2.2258717194566576e-5	-0.443224	0.5589997712799002	0.12059174288219118	0.8122738227066617
ENSMUSG00000111269	NA	-0.380891	2.2278368069323025e-5	0.13145252697252555	0.2801927486020528	0.3519775774328534	5.086453739259097e-5
ENSMUSG00000114933	NA	-0.481827	2.2280539108606498e-5	0.025182122154985973	0.9087505321850722	0.2681518418422889	0.012084508904424734
ENSMUSG00000115997	NA	1.985300625291486	2.22828200388321e-5	0.8761768975398941	0.24484213881877848	1.912350010520191	1.1757637414536708e-5
ENSMUSG00000027778	Ift80	-0.402517	2.243275851742449e-5	0.0825298	0.5709830063937885	0.1802567214515174	0.0604906
ENSMUSG00000020865	Abcc3	-0.660565	2.2441271882884825e-5	0.16895392231851378	0.41991423190728144	-0.737665	2.5003058328387623e-7
ENSMUSG00000009075	Cabp7	0.46208360653028385	2.2452072851032645e-5	0.0987559	0.5723250780518554	-0.641948	3.5919291187768743e-9
ENSMUSG00000067949	Vmn1r-ps144	-0.375743	2.2452506350148518e-5	0.089631	0.49701900427215906	0.32306258643963004	1.879233373004679e-4
ENSMUSG00000072940	NA	0.5680736443930645	2.2492657772530827e-5	-0.0819463	0.7460648259696144	-0.461154	0.00101428
ENSMUSG00000018548	Trim37	0.375002	2.2543970106988004e-5	0.018597088528382332	0.9153328741339993	-0.423278	7.981939724960154e-7
ENSMUSG00000018672	Copz2	0.8838875705738554	2.266795361999772e-5	0.638646	0.0135116	-0.128813	0.6274613309213964
ENSMUSG00000037705	Tecta	-0.70674	2.2703133175249135e-5	-0.10858	0.678092	-0.0620763	0.7257867603968641
ENSMUSG00000113889	NA	-0.378059	2.2793901414562724e-5	0.14250388739414135	0.23081627419182124	0.3682252684397652	1.959514998718592e-5
ENSMUSG00000114123	NA	-0.369574	2.2916723218181694e-5	0.10179302716274766	0.417493	0.3356691735186782	8.294556065170083e-5
ENSMUSG00000043331	Or10d5	-0.401584	2.2951936083341227e-5	0.0716777	0.6333406221066372	0.29039900899015697	0.0015732
ENSMUSG00000035478	Mbd3	0.3904210831646706	2.2956358690469743e-5	-0.147587	0.24025315493794935	-0.530746	2.6988191344015302e-9
ENSMUSG00000025738	Fbxl16	0.3690023934637585	2.3060933151309925e-5	-0.0348881	0.824714	-0.472974	1.6873292569180775e-8
ENSMUSG00000067614	Krt86	-1.65294	2.30686824183597e-5	-0.563572	0.21790352694965368	-0.693351	0.0302031
ENSMUSG00000020431	Adcy1	0.37519248822529183	2.307508060510121e-5	0.0206276	0.9061382403603186	-0.431517	4.958207969122665e-7
ENSMUSG00000028441	Spmip6	-1.18246	2.3111634459380835e-5	-0.489498	0.14484119786848304	-0.637191	0.00823414
ENSMUSG00000046932	Vmn1r193	-0.863354	2.3161550203411603e-5	-0.190967	0.5090938497923516	-0.0422683	0.8450201918346424
ENSMUSG00000043529	Or11i1	-1.54568	2.3310309023727372e-5	-1.16993	0.00413074	0.15301319834750607	0.6236924393422969
ENSMUSG00000047799	Oog4	-1.83762	2.366864401434439e-5	0.48912914925278395	0.2519038761794224	-0.321234	0.369819
ENSMUSG00000029022	Miip	-0.549572	2.379816595233151e-5	0.0603493	0.7859815372356784	0.5018816372854403	7.63164529397052e-6
ENSMUSG00000021918	Nek4	-0.396545	2.384306953324327e-5	0.0690382	0.6429995897012045	0.19544720103733731	0.0384727
ENSMUSG00000104711	NA	1.9783248874507675	2.3851035238130237e-5	1.7708881851548894	0.00139904	1.0941144347204463	0.031387
ENSMUSG00000001627	Ifrd1	0.4966414522835982	2.3855769669822025e-5	0.4663393966474533	3.970545890336112e-4	0.42265573303293397	1.768490751694935e-4
ENSMUSG00000040723	Rcsd1	-0.539045	2.3863664204547128e-5	0.020807061602152968	0.9327093839988466	0.10376499981155292	0.42915175998503513
ENSMUSG00000050628	Ubald2	-0.526013	2.3911922071183355e-5	-0.0645968	0.7612233733054539	-0.467464	5.7599980215684854e-5
ENSMUSG00000096679	Or5p73	-2.76621	2.3972817061431327e-5	0.3690166738457169	0.6318462419730152	1.0840288282687096	0.00651226
ENSMUSG00000109976	NA	-1.12381	2.4051646688475377e-5	0.0840745	0.8425238255630376	-0.853075	2.5467001334129126e-4
ENSMUSG00000062661	Ncs1	0.3757198363135061	2.4051646688475377e-5	-0.018292	0.9168618716120076	-0.466836	5.437163009999186e-8
ENSMUSG00000056536	Pign	-0.372795	2.4101348453702208e-5	0.1247156527450703	0.3023949920258756	0.5841710974336372	3.1157867895440624e-12
ENSMUSG00000089972	NA	-1.93194	2.414531502265784e-5	-1.76274	6.438743498412112e-4	-1.06659	0.00400713
ENSMUSG00000091648	C2cd4d	-1.25058	2.414531502265784e-5	-0.736406	0.0294094	-0.249493	0.34312601838325374
ENSMUSG00000002897	Il17ra	-0.50742	2.414531502265784e-5	-0.0865013	0.6493607328628974	-0.136166	0.2678924617272325
ENSMUSG00000084235	NA	-2.39651	2.414531502265784e-5	-0.231812	0.7599792676702625	-0.171817	0.7115040749499012
ENSMUSG00000022574	Naprt	-0.957913	2.4186252052267796e-5	0.6298986825632702	0.00282953	-0.0500953	0.8322694504427836
ENSMUSG00000026766	Mmadhc	0.49865036017008196	2.4238798091943102e-5	-0.522142	3.069715926304467e-4	-0.170616	0.18393658542654817
ENSMUSG00000051639	Fbl-ps2	1.1265860183155496	2.4242653232059508e-5	0.4391603293609913	0.29370499076176737	0.0752489	0.8367815461117388
ENSMUSG00000095041	NA	-0.378402	2.4245026366957736e-5	0.00826488	0.9642745242452412	0.4549977038459327	1.0069345035968977e-7
ENSMUSG00000108205	NA	-2.3953	2.4345945704272144e-5	0.25105633430868873	0.7121330835748635	-0.247982	0.5857749776000347
ENSMUSG00000040794	C1qtnf4	0.3902612957251779	2.4363652186684636e-5	0.018125374810733362	0.9212493065814398	-0.546045	1.0344292729483655e-9
ENSMUSG00000057818	NA	-1.29982	2.444924166260128e-5	0.18380809021201758	0.6543580145551847	0.12035974982493233	0.6635664555718598
[truncated: 21,294 more rows]

## Sheet: Supplemental Table 2b
Region	NA	NAc	NAc	NAc	NAc	NAc	NAc
Sex	NA	Male	Male	Male	Male	Male	Male
DEG_comparison	NA	Cocaine_Seeking_vs_Non_Ensemble	Cocaine_Seeking_vs_Non_Ensemble	Cocaine_Seeking_vs_Sucrose_Seeking	Cocaine_Seeking_vs_Sucrose_Seeking	Cocaine_Seeking_vs_Overlap	Cocaine_Seeking_vs_Overlap
ensembl_id	gene_symbol	log2FC	FDR	log2FC	FDR	log2FC	FDR
ENSMUSG00000030653	Pde2a	8.43761	6.125990056598773e-187	5.596456290446088	3.069888404190776e-33	7.709760624859692	3.1004829717331446e-130
ENSMUSG00000058922	NA	2.7410672387740913	5.93885624456702e-114	1.2809196091123671	3.8668244308712497e-19	-1.03542	1.6849445978526945e-8
ENSMUSG00000102070	NA	1.8883420191791993	5.1847381205340156e-107	0.7078437198429499	6.694784110909739e-15	1.147147356747479	3.1775447694681325e-40
ENSMUSG00000082016	NA	2.1340498768341214	4.3087796924365226e-74	2.000306504869999	2.134330892283431e-62	-7.00484	2.092378328604393e-99
ENSMUSG00000094725	NA	-6.47838	9.786422687341853e-71	-2.7453	1.842487962686715e-29	0.29476400358758303	0.10057273155500164
ENSMUSG00000107068	Pagr1a	-2.11757	1.4601465596870622e-58	-0.684104	2.1977890329490573e-7	0.7882546909256982	1.1783858841518728e-12
ENSMUSG00000099009	NA	-6.01053	9.418004719402625e-53	-1.23229	3.9216915842267247e-7	-0.345793	0.10820725044081643
ENSMUSG00000079225	NA	2.9096172511606273	1.3937395949798868e-49	0.6283616645844922	0.0798684	1.7061130298099965	1.7121968035317766e-12
ENSMUSG00000097239	NA	-2.7681	8.343793931268058e-48	-2.59622	8.856594843866553e-39	0.19319532669274211	0.23679535790141412
ENSMUSG00000114942	Lats2	5.987628668695176	6.6006364689283896e-46	4.859508781123847	7.488238108714252e-20	4.838307909769786	2.818595981390725e-21
ENSMUSG00000095538	NA	-5.77784	2.8533726679073996e-45	-0.364142	0.1863114080867608	-0.321955	0.16268604546407806
ENSMUSG00000047379	B4gat1	1.6182618809394986	4.395946277356153e-43	0.044961531981664325	0.854202	-0.927556	2.9736999543099627e-9
ENSMUSG00000094558	Btbd35f11	-5.58765	1.7895422588649787e-39	-5.58765	3.069888404190776e-33	0.6543665099206523	0.00133357
ENSMUSG00000100862	Atp6-ps	1.089343273429067	5.008703053536532e-37	-0.128972	0.2771943251659804	-0.204089	0.0368263
ENSMUSG00000078901	Zfp1009	-1.99127	2.469085081774641e-36	-1.44331	2.307329063830429e-19	0.8543619638765949	6.78345144833033e-12
ENSMUSG00000061615	H2ac4	2.395711322695425	2.2737660456700588e-33	1.3482512760306047	2.2391917833693472e-7	1.8904403684558009	3.102149857197925e-18
ENSMUSG00000114905	NA	-2.54314	2.3292208836967235e-32	1.4213919394981087	1.9570536421210243e-24	1.2071777804920283	6.037572773561878e-18
ENSMUSG00000071745	Pwwp4b	-5.24346	2.871685217930687e-31	0.2491975276884968	0.4428553076036679	-0.667408	0.012639597657680595
ENSMUSG00000101188	NA	1.1617542940528014	1.7148555367672816e-30	0.570882	9.629245170535401e-7	0.10580046144822038	0.42609638346670065
ENSMUSG00000089989	NA	5.3772528552777565	1.925018332297577e-30	4.1363494182108465	7.861977977460434e-12	5.041844858695824	4.995358422531891e-24
ENSMUSG00000091478	NA	2.7087774636106445	2.4021278460549005e-30	1.6126082645270947	1.9178655165681577e-7	1.4375656621850563	2.0310259886872787e-6
ENSMUSG00000093996	Spata31f1d	1.4646956915108515	8.112240586081766e-30	1.3099851090301469	8.507212341440619e-22	1.1791644820661034	1.786303040734314e-18
ENSMUSG00000062456	Rpl9-ps6	-2.37289	3.2094956083036374e-26	-2.7632	9.980748982885272e-28	-2.06263	5.853287983628629e-22
ENSMUSG00000089837	Npcd	1.7031	5.149615320916067e-26	0.6385585295128507	0.00434926	-1.47428	5.610286736487007e-9
ENSMUSG00000079227	Ccr5	-1.44726	1.4509568562434474e-25	0.1142916657654543	0.5381595790305456	-0.159253	0.2828694176257196
ENSMUSG00000072821	Pramel53	-4.94828	1.7401569015028107e-25	-0.291052	0.44899939901946895	0.0854667	0.7949024769946906
ENSMUSG00000024621	Csf1r	-0.958814	9.948445612121653e-25	0.5036227311723024	4.202633342927132e-7	-1.20202	2.4480026065158074e-38
ENSMUSG00000102976	Zc3h11a	1.144501709145725	1.1416226816972754e-24	0.39715358804790973	0.00473098	-0.492474	2.4663470900088147e-4
ENSMUSG00000105204	NA	-2.36893	1.6822688373695727e-24	-1.84443	4.7746680221398305e-15	-3.19926	3.583981024147837e-36
ENSMUSG00000118124	NA	1.5582595735705875	2.9186795600858405e-24	1.1706679144288878	1.146828568446692e-11	0.0817113	0.7313330065269091
ENSMUSG00000114114	NA	-0.932774	6.072304328546781e-24	0.0870335	0.5205321598824423	0.16789332655069064	0.10815222778743025
ENSMUSG00000066724	NA	1.5811595347759837	1.6500270011423112e-23	0.1237357361158612	0.6915694120398319	1.27171	3.277083921395774e-14
ENSMUSG00000112743	Nt5dc3	1.427234275167711	2.3605483955505672e-23	0.7703209124339797	1.1664598174413877e-5	-0.13299	0.5354207800759254
ENSMUSG00000107376	NA	-3.31477	9.786817850321281e-23	-0.349397	0.26915599072185226	-1.34154	5.59586180485133e-7
ENSMUSG00000070605	Zfp992	-1.26894	2.4806879928192275e-22	-0.223155	0.16413472258606626	0.030908078475058085	0.850385
ENSMUSG00000055763	NA	-4.75259	3.044885120015841e-22	-1.16495	0.00175654	-1.75394	4.3776726100783564e-7
ENSMUSG00000080980	1700071K01Rik	-2.55434	4.476652019696271e-22	0.5792688567109023	0.00656385	-0.00236566	0.9936001611603673
ENSMUSG00000026012	Cd28	-2.75598	1.2685240129529632e-21	-0.208847	0.5027491440881151	-0.704475	0.00256771
ENSMUSG00000040767	Snrnp25	1.5915242639780938	2.317502220719663e-21	1.0948052155271277	2.514726278623034e-8	0.7052393562097342	4.144056255056034e-4
ENSMUSG00000101523	NA	2.6080749032205532	3.554597927582273e-21	-0.0280555	0.973506	2.122644658116899	1.8083752214228902e-12
ENSMUSG00000037849	Ifi206	3.8516456534613974	5.003246599050824e-21	2.415630221349313	2.8584529391576796e-5	3.4152444500838217	1.5436716780829613e-14
ENSMUSG00000098078	NA	-2.34563	1.601597459008497e-20	0.5599053078351391	0.00775071	-0.393433	0.0730466
ENSMUSG00000030737	Slco2b1	-1.05498	2.7825313849532576e-20	0.6356501204336128	1.595409944260028e-8	-0.658498	1.5782240762640926e-8
ENSMUSG00000112829	NA	4.762810208647214	5.41704693828345e-20	2.5759926937988205	5.672224828286055e-4	2.418028827644411	4.155341045493103e-4
ENSMUSG00000118429	Btbd35f9	-4.57769	9.272739135124952e-20	-0.157401	0.7392608086123393	-1.64246	5.143257696248287e-6
ENSMUSG00000050860	Phospho1	1.2100732806486774	1.0137862943351829e-19	0.0792193	0.7507227379725896	-0.404345	0.017987541582457047
ENSMUSG00000090098	NA	-1.75519	1.3749317657204828e-19	-0.249662	0.2709535772517522	0.29088620355710815	0.0919794
ENSMUSG00000081665	Pira1	-2.11285	3.1863316497933017e-19	-0.476186	0.051200474893231214	-0.965992	5.535238011749787e-6
ENSMUSG00000073940	Hbb-bt	1.492922489316035	1.6962762575164514e-18	1.1129847727179412	1.1321405935684103e-8	1.2427448742976857	3.337303550483295e-12
ENSMUSG00000070572	NA	1.8143034975030976	3.609882644455286e-18	0.4138084295617147	0.237641	0.18873298122021825	0.5642008112847546
ENSMUSG00000116988	NA	-1.07295	5.157300470260243e-18	-0.769869	6.087211529107181e-9	-0.247496	0.0563531
ENSMUSG00000074457	S100a16	1.022392631978971	5.230581342188082e-18	0.5087811583257205	3.143231876462528e-4	0.3650294609937179	0.00667284
ENSMUSG00000105893	Wdr46-ps	-1.55109	6.526360300838632e-18	-0.795361	2.848035015429859e-5	0.0831398	0.665307
ENSMUSG00000115232	NA	3.639168398952854	1.2677491904400632e-17	1.5522562654774277	0.025922662806908556	1.6591661624308907	0.0054065
ENSMUSG00000030612	Mrpl46	1.0682060307564467	2.8793022329573886e-17	0.4402091109221779	0.00558487	0.19444001473907419	0.21961294558233624
ENSMUSG00000052146	Rps10	0.8391312187476873	9.602524584186052e-17	-0.0928674	0.5572099598505951	0.019758452292297553	0.8918280453004565
ENSMUSG00000118642	NA	-0.729248	1.325724026226259e-16	0.053137551981191605	0.7008236452701645	0.5979336275653059	3.073076934478846e-11
ENSMUSG00000029788	Cpa5	-2.72922	1.3740894476694691e-16	-1.28077	4.323931760540643e-5	-0.393632	0.14421548398889894
ENSMUSG00000098387	Pet117	2.339651060103728	1.5262605245145143e-16	2.5839925502414447	6.315905553402287e-20	-1.10144	0.027400167162509585
ENSMUSG00000043424	Eif3j2	1.1630206748158887	1.7930361419734016e-16	-1.72029	1.7962900465241416e-16	-0.0576968	0.7865902575717215
ENSMUSG00000091794	Vmn2r18	-1.96367	1.9460712896371974e-16	-0.685361	0.00499329	-0.536175	0.011892443064948558
ENSMUSG00000057577	NA	-1.01291	2.3356260358799155e-16	-0.181047	0.2535428929475533	0.29332808068887156	0.0170182
ENSMUSG00000080268	Brms1	1.3099807386334552	5.135225740559722e-16	-0.233126	0.4092733228803965	0.11669095610178598	0.6128283913631121
ENSMUSG00000049130	C5ar1	-2.12877	8.331858254416322e-16	-0.793388	0.00268792	-0.0308081	0.9124176701276343
ENSMUSG00000033544	Angptl1	-1.58316	9.830942540528112e-16	-0.035631	0.9060977460495442	0.0598725	0.7779588393417798
ENSMUSG00000038239	Hrc	-1.31232	1.0654908873395176e-15	-0.484881	0.00713755	-0.528762	9.330767798585717e-4
ENSMUSG00000021665	Hexb	-0.815335	1.1782513582656348e-15	0.059568	0.703665	-1.12385	3.758471511493174e-29
ENSMUSG00000001119	Col6a1	-0.773833	1.206747195001742e-15	-0.129693	0.3197383155697563	0.35845351106113166	3.357902491782316e-4
ENSMUSG00000047810	Ccdc88b	-1.12558	1.270059266690633e-15	0.32236612072278426	0.034101710257849555	-0.819833	5.610286736487007e-9
ENSMUSG00000020609	Apob	-1.5235	1.4040514714187095e-15	-0.0778527	0.775019	-0.644032	3.768390030619705e-4
ENSMUSG00000043091	Tuba1c	1.17709	1.6337426042419515e-15	0.2705951863851883	0.21937623997011305	0.6004912407094037	3.1317333230336937e-4
ENSMUSG00000095974	NA	3.052260339153299	1.6960526551418953e-15	1.315834586574258	0.029470200614315815	0.673667	0.2700720668316782
ENSMUSG00000026288	Inpp5d	-0.906425	2.178954379090602e-15	0.5705518403902697	6.026798934084149e-7	-0.667347	8.647033005836079e-9
ENSMUSG00000095074	Pramel42	-1.52005	2.2592795694819613e-15	-0.506305	0.0150995	-0.347191	0.0604275
ENSMUSG00000043073	Usp17le	-2.28249	2.2843760413358813e-15	-0.65348	0.022556695349981056	-1.73567	1.330907606548121e-10
ENSMUSG00000020901	Pik3r5	-1.12459	3.2824870235151358e-15	0.037053428622489865	0.8706179869278526	-0.648436	5.480993643607158e-6
ENSMUSG00000115705	Vmn1r28	-1.52168	5.789560276432659e-15	-0.15361	0.541637	0.14628341193957287	0.4508724675266535
ENSMUSG00000082114	NA	-2.62635	6.746499514355381e-15	-2.89453	3.1433122987699094e-14	-0.759922	0.00582082
ENSMUSG00000031389	Arhgap4	-1.31632	9.4441507529178e-15	0.38720331357362636	0.024990796907733724	-0.184592	0.2937692291938179
ENSMUSG00000117863	Vmn1r61	-1.22262	9.4441507529178e-15	-0.278933	0.13838110341726453	-0.0628612	0.7299261206099493
ENSMUSG00000045330	Magec2	3.082447260908428	1.0517644690431491e-14	0.9383154530014434	0.18863305687492254	1.3144591218433013	0.016030790796641724
ENSMUSG00000022070	Bora	-0.911476	1.164060561431559e-14	0.021173383847795577	0.9173547933612871	0.2491560205831326	0.0389039
ENSMUSG00000015852	Fcrl2	-1.00408	1.3536018897609551e-14	0.21315200239842103	0.1677299225265762	-1.31251	1.0844737510318886e-23
ENSMUSG00000052151	Plpp2	1.765644798245985	2.1216267610111944e-14	0.7697045812043111	0.0176447	0.990291	2.3149587268919193e-4
ENSMUSG00000091662	Vmn1r69	-1.88839	2.1216267610111944e-14	-0.439852	0.0967607	-1.07826	2.4892285055717e-6
ENSMUSG00000028581	Laptm5	-0.850464	2.1216267610111944e-14	0.476032	3.618182015689491e-5	-1.23765	5.461911034559963e-29
ENSMUSG00000092297	Vmn1r258	-4.12987	2.539177371740865e-14	0.4977937338302808	0.21521918072354707	0.7463200937325358	0.014654233207526826
ENSMUSG00000036362	P2ry13	-1.10926	2.7351206418456198e-14	0.0789923	0.7083073707971852	-0.377083	0.00957278
ENSMUSG00000112178	NA	-2.62075	3.547083637101671e-14	-1.03392	0.00173741	-1.0243	3.9982379694196565e-4
ENSMUSG00000073490	Ifi207	-2.31089	3.7613400640169204e-14	-0.394788	0.21521872346347196	-0.29274	0.2734654318221179
ENSMUSG00000025453	Nnt	-1.0678	4.5614480418350383e-14	-0.0626963	0.772196	-0.290936	0.044103547865607516
ENSMUSG00000048087	Ahcyl	-1.47293	4.7080348811863193e-14	0.44847911038698923	0.0178222	0.013297723441287351	0.9570029624533531
ENSMUSG00000108907	NA	2.5079607459249535	5.4055639777715754e-14	2.1732094818513343	1.1461226771294595e-8	1.8065721756009625	2.121894035590251e-6
ENSMUSG00000062638	Btnl1	-1.8388	5.84061044333474e-14	-0.711207	0.00501084	-0.609368	0.00571489
ENSMUSG00000102388	NA	-1.3355	5.84061044333474e-14	-0.133637	0.573495	-0.468182	0.00640421
ENSMUSG00000046721	Rpl14-ps1	1.1115935474286547	5.917781076841571e-14	0.4003430414671759	0.0440675	-1.29203	4.27588606625079e-11
ENSMUSG00000114047	NA	-3.38465	8.33830929841931e-14	-1.35663	8.463249381652297e-4	-1.33113	1.759196764856967e-4
ENSMUSG00000062198	2700097O09Rik	-1.12751	8.694353149771906e-14	-0.597029	3.139667040059641e-4	0.1392239947825565	0.381234
ENSMUSG00000024885	Aldh3b1	1.4908548992566755	9.277574432810981e-14	0.687856	0.0099225	0.32487366765042386	0.2216227971640179
ENSMUSG00000095952	NA	-1.61965	9.61241923245263e-14	-1.62874	5.486774923104091e-12	-1.53275	9.459778045518308e-13
ENSMUSG00000046456	Tmem150b	-1.38385	1.3108784816610852e-13	-0.0688538	0.8014677969984798	0.21863123412970797	0.2215727691026286
ENSMUSG00000045776	Lrtm1	-0.77577	1.5439885133847453e-13	0.0501509	0.7628451544566388	0.5804361154631036	1.3999441886445e-8
ENSMUSG00000028834	Trim63	-2.38378	1.9262756408592764e-13	-0.654584	0.0406264	-0.019329	0.9534368517134243
ENSMUSG00000030786	Itgam	-0.815192	2.130968269569305e-13	0.15925344800549354	0.26086674738306387	-1.00373	1.0534476056388553e-19
ENSMUSG00000084416	Rpl10a-ps1	1.111827080220738	2.2794626838518843e-13	-1.22199	3.9502020975340385e-8	0.7004583037653637	1.808444532024371e-5
ENSMUSG00000095136	NA	4.193170973969971	2.2955243033225256e-13	2.5759926937988205	5.672224828286055e-4	3.0533535413636046	3.780129837860552e-6
ENSMUSG00000027108	Ola1	0.7473646079040531	2.7313337405997633e-13	-0.0311228	0.8656339765267232	0.016977564834807734	0.9093694540979276
ENSMUSG00000051940	5031410I06Rik	-2.25476	2.8552559464578993e-13	-0.212299	0.5497679421775302	1.209033895401261	8.144453009757687e-10
ENSMUSG00000049517	Rps23	0.7342274820811605	2.9082547053449626e-13	0.867744	5.215645959661338e-18	0.24582173127846998	0.026861688588464015
ENSMUSG00000112495	Cdc5lrt9	-1.14541	3.134923241065833e-13	-0.469139	0.00783178	-0.792901	4.439865949602589e-7
ENSMUSG00000115507	Vmn1r24	-2.5091	3.4829327935979895e-13	-1.16124	5.434225316468815e-4	-0.862824	0.00269741
ENSMUSG00000112620	NA	-3.32836	3.4987193953823706e-13	0.046880496301928545	0.9313086006586359	-0.516364	0.1339481010722662
ENSMUSG00000109659	Or52s6	-2.36371	3.5654748799311334e-13	-0.515518	0.11719641806180964	-0.76181	0.00546481
ENSMUSG00000090381	NA	-2.94006	4.27058550049202e-13	-3.17501	4.518855361763613e-12	-2.00586	2.9497077130271696e-8
ENSMUSG00000100937	Nscme3l	-1.44946	4.4164238664729527e-13	-0.137327	0.6035205739250585	0.49186532745708034	0.00347515
ENSMUSG00000047370	NA	1.660708554752928	4.475003766393992e-13	-0.0732633	0.8913259347008479	-2.38629	5.940201987812651e-9
ENSMUSG00000054036	Or11m3	-1.06176	5.258819141987719e-13	-0.722381	6.0306013821658165e-6	-0.558211	1.4498471586120643e-4
ENSMUSG00000052305	Hbb-b1	0.7845996969273608	5.258819141987719e-13	0.13897024415847872	0.3775861105932813	-0.275799	0.027673857618925272
ENSMUSG00000063558	Aox1	-1.00616	5.258819141987719e-13	-0.390925	0.013563423515897424	-0.127768	0.40480096788835573
ENSMUSG00000067653	Ankrd23	-1.83056	5.45130174212861e-13	-0.856566	0.00108281	-0.467804	0.041052490832794816
ENSMUSG00000116275	NA	-0.729561	5.547011120604676e-13	-0.146489	0.2715571779732539	0.0731278	0.5498518853018857
ENSMUSG00000078324	Btbd35f14	4.145845499037789	5.950329613398832e-13	3.338040794627593	1.1177467653456934e-6	4.355995061470797	6.01893380356012e-15
ENSMUSG00000101400	NA	-2.85318	5.950329613398832e-13	-1.07205	0.00382839	-1.0816	7.935853797492097e-4
ENSMUSG00000086842	NA	-1.40517	7.591202234371701e-13	-0.313151	0.16921428491314058	-0.185595	0.34961793585350553
ENSMUSG00000020399	Havcr2	-1.29529	8.383911099515301e-13	-0.171861	0.4621036721054015	-0.72817	3.570105472343434e-5
ENSMUSG00000028736	Pax7	-1.21408	8.801189314747938e-13	-0.70836	1.172287906834284e-4	-0.734673	1.0870629425422825e-5
ENSMUSG00000084349	Rpl3-ps1	1.6402245296288143	1.0476900935502494e-12	-0.0778787	0.8828787938638277	-2.98653	1.1674786661968225e-11
ENSMUSG00000067017	NA	-1.62256	1.0930301503452176e-12	-0.470381	0.0577814	0.22705586311739684	0.2807238714528895
ENSMUSG00000031372	Trex2	-2.76955	1.0930301503452176e-12	-1.1863	0.0013493	-0.321426	0.31610586758149056
ENSMUSG00000052336	Cx3cr1	-0.727589	1.1792041058845853e-12	0.467963	1.2852413485626985e-5	-0.92078	9.486211587806947e-20
ENSMUSG00000030553	Pgpep1l	-2.65146	1.267626699052226e-12	-1.26118	4.811859917111162e-4	-1.75273	1.9091431532235534e-7
ENSMUSG00000078746	Spata31f1b	-0.921049	1.2924902667877182e-12	-0.73371	1.0209169059360262e-7	-0.780426	1.9374724859422726e-9
ENSMUSG00000074467	NA	2.8207948874150635	1.3186519092502428e-12	-0.313963	0.75176	1.2420233625199473	0.018828188653285997
ENSMUSG00000105053	NA	-1.65406	1.3413754230396475e-12	-0.558808	0.025327979003137893	-0.780921	3.1930705852127437e-4
ENSMUSG00000029736	Nobox	-2.38877	1.4495172076197825e-12	-0.240427	0.5243931140869944	-0.894493	0.00182363
ENSMUSG00000038148	Cldn16	-2.59041	1.6044500340003587e-12	-1.1164	0.00165436	-0.262746	0.399691
ENSMUSG00000030699	Tbx6	-2.25512	1.6166659001417038e-12	-0.727168	0.022403217413388157	-0.587917	0.030605420010535855
ENSMUSG00000108815	NA	0.9112271053939147	1.6166659001417038e-12	0.4490628504149255	0.00424452	0.15892	0.32483852907612093
ENSMUSG00000005268	Prlr	-1.0649	1.7550872184073343e-12	-0.0271737	0.9133555243120026	-0.166046	0.30375856801364426
ENSMUSG00000036908	Unc93b1	-0.877347	1.863751543521162e-12	0.5501608975550153	9.2005881677e-6	-1.01473	4.0574523743154857e-16
ENSMUSG00000030474	Siglece	-1.80793	2.0546159148371657e-12	0.1941840345921604	0.5093320166803511	-0.392665	0.0944747
ENSMUSG00000029864	Gstk1	1.3803119074306858	2.0600696108025655e-12	0.6359742086982708	0.015185777264365546	0.12382242822401757	0.6741297016508242
ENSMUSG00000035239	Neu3	-1.04223	2.1277585409564144e-12	-0.578551	3.886976194635602e-4	-0.387976	0.00901458
ENSMUSG00000110098	NA	-2.21894	2.4545004161772806e-12	-0.988817	0.0018367	-1.09216	9.575206142910226e-5
ENSMUSG00000008682	Rpl10	0.6879504637752958	2.5692927989630005e-12	-0.017826	0.921758	-0.142518	0.22083442077982227
ENSMUSG00000060878	Or10v1	-1.87578	3.2740343460544737e-12	-1.22419	1.333524138781405e-5	-0.128122	0.6291341254362475
ENSMUSG00000072972	Adam4	-1.33701	3.2770692615775695e-12	-0.0337131	0.9113298910097318	0.6569187255586298	3.3665322796074596e-5
ENSMUSG00000055093	Rps27a-ps3	0.8474545726211563	3.6340193818036316e-12	-3.0173	2.5379996994875127e-61	-0.531098	2.0773840085030394e-4
ENSMUSG00000105035	NA	-3.89412	3.648084814222511e-12	-0.66896	0.1867651760685911	-1.39747	0.00128441
ENSMUSG00000033475	Tomm6	0.7452261899790887	3.648084814222511e-12	0.441441	3.0709194871122373e-4	-0.880367	4.4738879841839264e-14
ENSMUSG00000059547	Fbxw26	-2.93611	3.690742820513456e-12	-0.479267	0.24346769055867018	-0.28459	0.40770059812129805
ENSMUSG00000080115	Eef1akmt3	-0.638632	4.439847865321081e-12	0.1692528641271717	0.14342866445066746	0.5279179456866622	1.5782240762640926e-8
ENSMUSG00000027848	Olfml3	-0.79955	4.498808256050708e-12	0.6226935772850298	4.086096591774259e-8	-0.849213	2.367925066858569e-13
ENSMUSG00000038725	Pkhd1l1	-1.31143	4.878199488093327e-12	-0.565076	0.00658372	0.13997120818448258	0.47126
ENSMUSG00000098143	NA	-1.39429	5.0871121152600724e-12	0.043322388919565726	0.8859900102350914	0.5795794027659483	5.348010566533883e-4
ENSMUSG00000111747	Or5w1	-3.10078	6.355966760067242e-12	-0.157298	0.7532207569997555	-0.859442	0.014362056229018719
ENSMUSG00000096795	Zfp433	-1.13445	6.666911850435745e-12	0.0672924	0.7815827354424074	-0.0701905	0.7098105121875121
ENSMUSG00000005540	Fcer2a	-1.38112	6.945728333812077e-12	-0.71475	0.00105317	-0.367118	0.059824798451681115
ENSMUSG00000082297	Rhox3d-ps	-3.86044	7.185869493864706e-12	-1.60287	0.00200541	-1.42515	0.00122366
ENSMUSG00000114236	NA	-3.48578	7.185869493864706e-12	-1.00327	0.026544784895546403	-0.512485	0.17966157400638832
ENSMUSG00000046805	Mpeg1	-0.815675	7.865748560869589e-12	0.19717433100929238	0.17251583433262313	-1.09718	2.2028838201481126e-20
ENSMUSG00000041805	Pramel1	-2.29624	8.104994011878687e-12	-0.607419	0.072796	-0.494466	0.0839053
ENSMUSG00000080316	Spaca6	-0.70435	8.575815625472939e-12	0.23829918475637862	0.0490464	0.564097	2.3805789975823665e-8
ENSMUSG00000030671	Pde3b	-0.777897	8.845230371526775e-12	0.40198899968840773	9.355225678798164e-4	0.0338548	0.8155261113441982
ENSMUSG00000085328	NA	-0.613223	9.489288798066634e-12	0.0254923	0.8685165059719787	0.2565634379490275	0.00742539
ENSMUSG00000046643	Or10j3	-1.79469	9.515140255408972e-12	-2.17273	4.308568014335289e-13	-1.32733	1.4249623785112477e-7
ENSMUSG00000073723	Pramel61	-1.2166	9.531229483204444e-12	-0.119834	0.6263069284237873	0.39711502189856424	0.013268315610058472
ENSMUSG00000069301	H2ac11	1.8274164072237975	1.0067200164350448e-11	1.54342	5.363814354728881e-7	1.225737540239313	5.59976304546944e-5
ENSMUSG00000079374	NA	-0.935375	1.0695609401087598e-11	-0.0560367	0.7932757849675492	-0.0195641	0.9129709826131585
ENSMUSG00000115031	NA	-0.75481	1.1412800782184475e-11	-0.241771	0.0726042	0.0713597	0.5911072206103966
ENSMUSG00000040514	Tex47	-1.68652	1.1415444269483518e-11	-0.406672	0.13904984140275323	-0.0931293	0.7176727194448754
ENSMUSG00000069919	Hba-a1	0.7236257954966024	1.1415444269483518e-11	0.36589481081311004	0.00333531	-0.104724	0.4309091719308061
ENSMUSG00000037966	Ninj1	0.9377839741901338	1.1704949121886926e-11	0.22037682567816974	0.27314454047808273	0.4738031030598335	0.00189114
ENSMUSG00000115666	NA	-3.45876	1.3136840554752711e-11	-0.802518	0.0808111	-1.9725	4.7970781773206885e-6
ENSMUSG00000054675	Tmem119	-0.837672	1.3159892499590457e-11	0.6029656270350606	6.266165816779981e-7	-1.03347	6.992979129466295e-17
ENSMUSG00000000740	Rpl13	0.6291312570765171	1.3227681567827498e-11	0.24441209084973695	0.026921425154219705	-0.262461	0.00916526
ENSMUSG00000109985	NA	-1.98021	1.4278400052220129e-11	-0.616718	0.042084	-0.801676	0.00212542
ENSMUSG00000036905	C1qb	-0.775844	1.545040646436611e-11	0.447246	1.9660242595793127e-4	-1.29284	2.1291266095379008e-29
ENSMUSG00000038642	Ctss	-0.680977	1.5805061605892134e-11	0.12517031925795574	0.35400926368868196	-1.41611	2.8744063231611812e-46
ENSMUSG00000078453	Abracl	1.5427500737494715	1.5805061605892134e-11	0.8476234193138983	0.00442963	0.6655389043609039	0.015459
ENSMUSG00000006958	Chrd	-0.847551	1.60519860323221e-11	0.016327606697317826	0.9393977603796086	-0.202525	0.13039391474005632
ENSMUSG00000098900	NA	-1.5962	1.6250449416793175e-11	-0.000364819	0.9993747355601831	0.0372301	0.8881992352271011
ENSMUSG00000089832	Shkbp1	-0.835131	1.6704764471120884e-11	-0.107933	0.5376389101641339	0.027274794379336324	0.862922
ENSMUSG00000096819	NA	-0.767074	1.6704764471120884e-11	-0.299568	0.025067788086226176	0.00930517	0.9538571811373487
ENSMUSG00000048779	P2ry6	-1.16825	1.817808565649706e-11	-0.523015	0.00688921	-1.00408	7.318904534910773e-9
ENSMUSG00000071014	Ndufb6	0.9232855909120253	1.8535614388053993e-11	-0.36228	0.0661074	-0.0885659	0.6423646683628432
ENSMUSG00000062553	NA	-0.697923	1.8980595697061997e-11	0.0389649	0.8175949906581642	0.2186502358923993	0.0469153
ENSMUSG00000025742	Prps2	0.7667520849152628	2.0346514862732722e-11	-0.154968	0.36178360155961337	-0.0655854	0.6690968312411057
ENSMUSG00000092051	NA	-0.770268	2.0559270955315313e-11	0.17881102237534469	0.2120207368341732	0.5834504228799302	9.818336030634737e-8
ENSMUSG00000109378	NA	-1.04025	2.0675604392518835e-11	0.024437402395118043	0.9241008178459001	0.7003315991256883	2.2215290038686012e-7
ENSMUSG00000064360	mt-Nd3	0.6185803717081465	2.069428340281377e-11	-0.0524022	0.7212339073402986	-0.430246	9.5584757399804e-6
ENSMUSG00000030701	Plekhb1	0.6327014293644804	2.1807075008386207e-11	-0.0107375	0.9507190042414067	-0.107373	0.34134012789975254
ENSMUSG00000048096	Lmod1	-1.18513	2.252760174005523e-11	-0.317349	0.12869368720980576	-0.276124	0.1206046591811967
ENSMUSG00000020865	Abcc3	-1.09043	2.633693312432858e-11	0.5701120443611781	2.7047228091709325e-4	-0.816581	4.811730651630296e-7
ENSMUSG00000028599	Tnfrsf1b	-1.06151	2.6795571989265942e-11	0.16258371511968261	0.41995534241740345	-0.582782	2.2686322468407972e-4
ENSMUSG00000037493	Cib2	1.0579685692694967	2.6795571989265942e-11	0.3895966950401026	0.0703427	-0.0898732	0.6964796308651651
ENSMUSG00000044084	Spem2	1.3749690054063917	2.9140452294637584e-11	-0.947875	0.00517631	-0.0512848	0.8798477751032326
ENSMUSG00000096139	Pramel50	-3.77391	3.254320113106928e-11	-0.329262	0.5633652361118223	-3.77391	2.797143325866401e-11
ENSMUSG00000040552	C3ar1	-1.272	3.3211781821653774e-11	-0.0336902	0.911784	-0.445031	0.0164077
ENSMUSG00000101111	NA	0.6132032768050335	3.3211781821653774e-11	0.5019110499430972	3.1932263632911757e-7	0.7676355478041905	3.176894730776399e-17
ENSMUSG00000111327	NA	-0.60842	3.3657085623909766e-11	0.0829911	0.529948	0.3382815541237587	4.0483187533569447e-4
ENSMUSG00000117789	NA	-0.701983	3.36978998926252e-11	-0.0847172	0.5825201189513476	-0.033797	0.8046837888686305
ENSMUSG00000046806	Cyren	-1.05546	3.377996472596999e-11	-0.437836	0.014966638510434694	-0.783158	8.488339930158013e-7
ENSMUSG00000083646	NA	-1.89971	3.6791116683074616e-11	-1.41906	3.364265926258016e-6	-0.790038	0.0022093
ENSMUSG00000078630	Tomt	-1.32495	3.6791116683074616e-11	-1.14923	1.0361625368865298e-7	-0.12583	0.5522046574667787
ENSMUSG00000103585	Pcdhgb4	-0.763847	3.969100235761323e-11	-0.355256	0.00719909	-0.044109	0.7596934796599507
ENSMUSG00000064223	Or2ag1b	-1.66997	4.1138858138905364e-11	-0.654403	0.014692297766840556	-0.282589	0.23947489549586073
ENSMUSG00000095388	Hsd3b8	-1.20364	4.1909015777714954e-11	-0.209143	0.3642020636908866	-0.228432	0.22117707762222624
ENSMUSG00000070999	Ccin	-1.75192	4.208820930735139e-11	-0.921727	9.657027819529823e-4	-0.430883	0.0769725
ENSMUSG00000023949	Tcte1	1.3489767740168974	4.208820930735139e-11	0.8170136327352117	0.0013626	0.5926182027083581	0.013695797280785866
ENSMUSG00000066878	Kpna2rt	-1.40357	4.606939406295296e-11	-1.35626	5.494952331142237e-9	-6.16423	3.1282889501487665e-59
ENSMUSG00000037833	Sh2d4b	-1.45549	4.6940358937922604e-11	-0.482822	0.0482358	-0.236462	0.2793955023632002
ENSMUSG00000091784	NA	-1.87437	4.799406572395588e-11	-0.204876	0.5529066311546242	0.12863089040547085	0.6322965142328593
ENSMUSG00000111696	NA	-0.616923	4.967472834003316e-11	0.047479472592246025	0.7496420055734954	0.33091009344702144	6.89719406685695e-4
ENSMUSG00000027401	Tgm3	-1.48894	5.2503268868240604e-11	-0.316533	0.23211914159621153	-0.217224	0.3334421627913657
ENSMUSG00000027690	Slc2a2	-1.27308	5.737055653017381e-11	-0.366652	0.10175113948384507	-0.356428	0.0608589
ENSMUSG00000023008	Fmnl3	-0.864199	5.737055653017381e-11	0.12501873408224595	0.479764	-0.416871	0.00177428
ENSMUSG00000111939	NA	-0.608247	5.737055653017381e-11	0.15949872756136288	0.17360559827605418	0.27540476643761674	0.00486955
ENSMUSG00000082962	NA	-1.53002	5.929936504234204e-11	-0.801152	0.00138853	-0.605704	0.00565809
ENSMUSG00000022876	Samsn1	-1.23001	5.951249754485364e-11	-0.30359	0.17192921617008233	-0.755825	3.943680779563077e-5
ENSMUSG00000045331	2310079G19Rik	-2.67308	6.297715639743828e-11	0.012967590769824164	0.9807929417937942	-1.57278	1.2329985182531054e-5
ENSMUSG00000061195	Or4f4b	-2.61263	6.297715639743828e-11	-1.86953	5.545092923990088e-6	-1.37663	7.011127936691753e-5
ENSMUSG00000082345	NA	-2.50193	6.656929207749306e-11	0.0627299	0.8964209814851768	0.14014161007635972	0.6724673825039317
ENSMUSG00000031775	Pllp	0.7697248302467646	6.656929207749306e-11	-0.0854715	0.663311	0.3322484110925435	0.010310164223359381
ENSMUSG00000095217	H2bc15	-2.40756	6.75584547019527e-11	-1.24216	7.519488828396411e-4	-1.29662	6.799398829664531e-5
ENSMUSG00000022488	Nckap1l	-0.863933	6.903915590184946e-11	0.3136573639916106	0.030976	-0.613257	4.572385246525996e-6
ENSMUSG00000079164	Tlr5	-1.30712	7.324014289491016e-11	-0.037465	0.9046620613375349	-0.302557	0.1268620862745928
ENSMUSG00000083420	NA	-1.59503	7.478692806824133e-11	-0.602119	0.022354924634319453	0.2623770235154502	0.23140940988171918
ENSMUSG00000097993	Ptprv	-0.717328	8.134785488986255e-11	0.0822093	0.606927	0.5098886562058543	2.0310259886872787e-6
ENSMUSG00000022193	Psmb5	0.727402	8.293527844273828e-11	0.15372365824323858	0.33449966365217804	-0.037634	0.8089999393099018
ENSMUSG00000022972	Cfap298	0.7751364681411533	8.293527844273828e-11	0.46556420020290457	8.07246048291416e-4	0.093285	0.5451284815309579
ENSMUSG00000042228	Lyn	-0.890796	8.303026362467687e-11	0.2973808252188296	0.0515199	-0.37644	0.00691315
ENSMUSG00000040723	Rcsd1	-0.814336	9.065870578856385e-11	0.0628509	0.744061	-0.291763	0.024811194274021786
ENSMUSG00000096822	Or1j15	-0.593093	9.53391260265043e-11	0.041384459565159744	0.7796885625341891	0.28782239599893483	0.00282373
ENSMUSG00000073640	Rpl27-ps3	0.8833527070880591	9.786796553833492e-11	-0.409193	0.0292337	0.38074119648160354	0.0124188
ENSMUSG00000094030	NA	-0.619236	9.786796553833492e-11	-0.0294937	0.8556071247305223	0.28070548516304167	0.00506603
ENSMUSG00000022768	Ccdc116	-1.11606	9.872222844389812e-11	0.0987087	0.6791825173793109	-0.0541871	0.7870012405643467
ENSMUSG00000062892	Or5b98	-2.11888	1.0190012281322915e-10	0.14166721819545558	0.7171774742411184	-0.469952	0.10126994683509448
ENSMUSG00000113149	NA	1.8761181376139886	1.0204222674022295e-10	0.4156583165929556	0.42198250097892387	-3.5509	1.1971402145541791e-9
ENSMUSG00000045128	Rpl18a	0.6004360864447731	1.1122457562629434e-10	-0.00527761	0.9762309908237431	-0.270582	0.00700994
ENSMUSG00000112049	NA	-0.587862	1.1530434741030379e-10	0.12389578959617702	0.3073144007138268	0.3265419136489034	6.106671095889466e-4
ENSMUSG00000094628	NA	-2.17251	1.1605609869818176e-10	-0.927498	0.00658794	-0.240455	0.43046973935573785
ENSMUSG00000099908	NA	-3.69813	1.2004013742632465e-10	1.426229961573259	1.8371267755876367e-5	1.9849597323566515	2.440294971053379e-13
ENSMUSG00000016494	Cd34	-0.609408	1.2336892793497938e-10	0.0536484	0.7162174732879736	0.2900423835288093	0.00338987
ENSMUSG00000084230	NA	-1.96657	1.3149807696000968e-10	-1.6659	3.9982680251457923e-7	-0.48661	0.0733553
ENSMUSG00000083953	NA	-1.7237	1.3681569602249445e-10	-0.658524	0.020655957888783223	-0.0733398	0.7938534725826418
ENSMUSG00000052142	Rasal3	-1.03725	1.3681569602249445e-10	0.31289982129202476	0.074649	-0.506568	0.0015234
ENSMUSG00000028063	Lmna	0.6932001758277668	1.5853965959926704e-10	0.2301061084295569	0.097035578496942193	0.14658478253584298	0.2533323824034776
ENSMUSG00000063902	NA	-1.17218	1.5960555154019857e-10	-0.725024	3.0022120036621845e-4	0.0331833	0.8802352145798795
ENSMUSG00000069917	Hba-a2	0.6761610879715221	1.7656677070867288e-10	0.0669756	0.6947449227702902	-0.463801	7.159416778698707e-5
ENSMUSG00000040701	Ap1g2	-0.959636	1.8359017124280244e-10	-0.341301	0.052800605607404225	0.22940376592336023	0.12701461748958673
ENSMUSG00000118489	NA	-1.30109	1.894781362036044e-10	-0.337974	0.15471618350546515	-0.701473	3.7081352664346777e-4
ENSMUSG00000096220	Or6c205	-0.628052	1.9186780490231612e-10	0.07646	0.5959728979839525	0.3330658881613993	0.00100436
ENSMUSG00000060180	Myh13	-1.44005	2.012137126827222e-10	-0.827265	6.75425896913443e-4	-0.611537	0.0041495
ENSMUSG00000020020	Usp44	-1.61343	2.0609701228913506e-10	-0.594821	0.0296475	-0.33227	0.16581855455441033
ENSMUSG00000094627	NA	1.4402235718157554	2.1135583886691614e-10	-0.614253	0.11874062546812578	-1.57686	8.585258586352326e-6
ENSMUSG00000072647	Adam1a	-0.813795	2.1622420247691963e-10	-0.503288	4.2964032235228507e-4	0.3717919798974827	0.00275741
ENSMUSG00000084817	NA	1.8933805005926967	2.323725665947916e-10	-0.632809	0.28629380588826775	-0.751888	0.11538407011480718
ENSMUSG00000035226	Rims4	0.6270047106463159	2.357576731280714e-10	0.18471470338666476	0.14629175834168764	-0.0673998	0.5912398579266315
ENSMUSG00000112038	NA	-0.6009	2.3989439222438963e-10	0.00490997	0.9772933836442389	0.3560152564837387	2.710457162713736e-4
ENSMUSG00000070501	Ifi214	-1.24637	2.6006218429478954e-10	-0.0466732	0.8773499534266639	0.23767038191282477	0.20691853870004603
ENSMUSG00000108857	NA	-0.607264	2.6742210715025715e-10	0.023885849812528028	0.8840412159883245	0.30778144790896783	0.00200395
ENSMUSG00000058600	Rpl30	0.6452020034111876	2.767199016330073e-10	0.0684989	0.6707212102655715	-0.0243895	0.8638377071601211
ENSMUSG00000013523	Bcas1	0.5915755311937771	2.8916486680169876e-10	0.15926562105637662	0.1881674768731187	-0.0405582	0.7409714708516385
ENSMUSG00000082886	NA	-2.27128	2.9623532419520994e-10	-1.36417	2.184671726850937e-4	-1.65084	9.784281872634932e-7
ENSMUSG00000022420	Dnal4	0.719856	2.9801974928715094e-10	0.3122826222973625	0.0259201	0.0629117	0.6771165396865958
ENSMUSG00000069308	H2bc22	1.9842445262736443	3.018934252599077e-10	1.8469258454096464	1.1220054799898609e-7	0.3069882843897114	0.5233708359199017
ENSMUSG00000109196	NA	-0.578153	3.279345220181738e-10	0.0781298	0.5579234225437314	0.3199505149602589	8.46573032366523e-4
ENSMUSG00000079362	NA	3.7839637270483673	3.2821077211679506e-10	4.103902791114146	1.4529181023937921e-11	4.918168239953754	2.0662327400626337e-22
ENSMUSG00000064345	mt-Nd2	0.5647447555148157	3.2821077211679506e-10	-0.0461526	0.7468339975512027	-0.416833	7.692666631543871e-6
ENSMUSG00000115030	NA	-0.627046	3.2821077211679506e-10	0.013673	0.9376986978938919	0.41610170240586686	3.5750631041501254e-5
ENSMUSG00000022610	Mapk12	-0.710086	3.2821077211679506e-10	-0.163538	0.2668100721117675	0.2138290970140728	0.0708885
ENSMUSG00000011263	Exoc3l2	-1.58876	3.405628174575603e-10	-0.792148	0.00331709	-0.87707	2.257155820288657e-4
ENSMUSG00000027947	Il6ra	-0.864073	3.405628174575603e-10	0.3326371048012877	0.025901484055731498	-0.472138	6.702087979382602e-4
ENSMUSG00000004105	Angptl2	-0.771209	3.42437425850122e-10	0.0830719	0.6412000572624832	0.37915793692786737	0.00151014
ENSMUSG00000066372	Vmn2r65	-0.777865	3.42437425850122e-10	0.00569443	0.9792079555594422	0.17167687643903648	0.19374178723380658
ENSMUSG00000083935	NA	-2.82658	3.42437425850122e-10	-1.08421	0.011904935058429704	0.36449039480977713	0.26803082759910524
ENSMUSG00000104097	NA	-3.29185	3.499061743042958e-10	-1.00715	0.0375477	-1.4688	6.071439940649857e-4
ENSMUSG00000048080	Or4k6	-0.678507	3.630393579471028e-10	-0.109535	0.46752	0.2304545846274032	0.0414694
ENSMUSG00000035984	Nme5	-1.43088	3.6556989821116597e-10	0.00867277	0.9803990713061056	-0.597601	0.00559939
ENSMUSG00000038155	Gstp2	1.6176147405674064	3.6821086998897783e-10	1.0142214339443065	0.00185434	1.6688707164512435	5.394571111756986e-11
ENSMUSG00000091780	Sco2	1.6630018517069391	3.723174367639747e-10	0.6432016601642393	0.10172831120834137	-0.688844	0.0894121
ENSMUSG00000001128	Cfp	-1.11882	3.920248423815946e-10	-0.459386	0.022952609834227065	-0.134163	0.4846352901053203
ENSMUSG00000015090	Ptgds	0.5738717876165582	3.9512497855750773e-10	-0.0294863	0.8511480724909978	-0.206334	0.0398935
ENSMUSG00000064358	mt-Co3	0.5629088098854871	4.068645187681179e-10	-0.021059	0.8920877274930996	-0.47865	2.397317860774343e-7
ENSMUSG00000006333	Rps9	0.6007170176566222	4.3085913838400465e-10	0.1838523483110801	0.13206319950007897	-0.17963	0.0984027
ENSMUSG00000063715	Or6c69	-2.0666	4.3085913838400465e-10	0.12116831414000873	0.7677126638398649	-0.69502	0.016461523823112962
ENSMUSG00000058441	Panx2	0.5992101813456366	4.316078598261316e-10	0.28642267078406536	0.010546970615989531	-0.323391	0.00170655
ENSMUSG00000115267	Vmn1r76	-0.581265	4.3488043300842146e-10	0.0274978	0.8617766405036914	0.2999397424128109	0.00204611
ENSMUSG00000041697	Cox6a1	0.6072289436623102	4.366962397133625e-10	0.23409193354204863	0.0476094	-0.230154	0.0326406
ENSMUSG00000093674	Rpl41	0.5854369289007574	4.3730288484933516e-10	0.0826916	0.549015	-0.241496	0.017987541582457047
ENSMUSG00000090353	NA	-0.577742	4.58422006377316e-10	0.0050079	0.9768893847925793	0.32907788052014103	6.409403780080153e-4
ENSMUSG00000035697	Arhgap45	-0.865181	4.6311387324971096e-10	0.7993420144335324	2.708578456402761e-10	-0.338581	0.017023713757035396
ENSMUSG00000112844	NA	-0.586985	4.81191923930753e-10	0.17430469758486877	0.1368627131323303	0.3129216434269956	0.00139494
ENSMUSG00000057604	Lmcd1	1.1448452929832869	5.044778463752035e-10	0.7227196567984252	0.00132563	0.4143003272510965	0.0602132
ENSMUSG00000040751	Lat2	-2.20981	5.19354674154972e-10	0.5999544485369405	0.0422354	-0.340654	0.2770169850151813
ENSMUSG00000027296	Itpka	0.61420994622260106	5.261312497584351e-10	0.3345937111588617	0.00327256	-0.0827278	0.4992150389722272
ENSMUSG00000066122	Or13a17	-0.596341	5.32562768693116e-10	0.0615958	0.6713215883216763	0.2808006565861385	0.00510256
ENSMUSG00000044359	P2ry4	-1.84355	5.32562768693116e-10	-1.04458	7.94187845908144e-4	0.10926072086928498	0.7074750257379805
ENSMUSG00000040158	Tax1bp3	-0.697123	5.342779169101117e-10	-0.113273	0.46797506943424394	0.0296461	0.8382362135777952
ENSMUSG00000093942	Or13a18	-0.559789	5.704586933040184e-10	0.0420622	0.7722473133159115	0.3698667597981174	7.858804550997684e-5
ENSMUSG00000090145	Ugt1a6b	-2.99432	6.267488134195945e-10	-0.842439	0.0669968	-0.183033	0.6558426356008202
ENSMUSG00000021322	Aoah	-1.31573	6.538499936048147e-10	-0.289271	0.25740080222558925	-0.216787	0.31402815339153656
ENSMUSG00000020441	2310033P09Rik	0.7505938924456359	7.028466136377725e-10	0.00782983	0.9747039808458794	-0.101322	0.5207486724248331
ENSMUSG00000061525	4921509C19Rik	-1.24352	7.481422410309396e-10	-0.92248	2.653887619100205e-5	-0.978724	9.554583776538585e-7
ENSMUSG00000036896	C1qc	-0.705436	7.762962638200085e-10	0.6695476391556909	1.867188786779708e-9	-1.20184	1.0430674271777642e-25
ENSMUSG00000083311	NA	-2.19546	7.830478036487835e-10	-1.0847	0.00284356	-0.194145	0.5535307571551296
ENSMUSG00000110040	NA	1.6091207196771926	7.838631467128172e-10	2.5540382448709704	2.224759041821269e-29	-3.13672	5.87627609249917e-10
ENSMUSG00000047676	Rpsa-ps10	1.747417689733834	7.965575890281179e-10	1.3791583993412635	4.4519799567518266e-5	0.34883999824572104	0.39238921669633037
ENSMUSG00000044702	Palb2	-1.28362	8.089152570095231e-10	-0.124086	0.663714	0.0528056	0.8215703589800876
ENSMUSG00000030720	Cln3	-0.924173	8.228926469762701e-10	0.00399338	0.9856340470936942	0.00936981	0.9627736519836358
ENSMUSG00000049674	Or10a2	-1.44583	8.347922972609394e-10	-0.148075	0.6336511677606077	-0.0233621	0.9315912488872854
ENSMUSG00000082850	NA	-2.8756	8.516123575100406e-10	-0.174329	0.7444921571073361	-0.748474	0.0467644
ENSMUSG00000024871	Doc2g	1.1003910935894572	8.516123575100406e-10	0.3618719092673344	0.15749271693375858	0.520367	0.010567812748255054
ENSMUSG00000118404	NA	-0.741094	8.695188538557213e-10	-0.273969	0.0580157	0.0609393	0.6756674660827086
ENSMUSG00000067360	Pramel3a	-2.56177	8.87624804309937e-10	-0.811074	0.048454587047222636	-0.114025	0.7639364471700832
ENSMUSG00000020548	NA	-1.29416	9.168001993560753e-10	-0.439855	0.0664839	0.29521263716448903	0.12400174846416584
ENSMUSG00000113388	NA	-0.553062	9.541900844043382e-10	0.057326456035468716	0.6766538680360387	0.37734205882012245	5.526312264149382e-5
ENSMUSG00000040434	Large2	-1.01404	9.63783933913667e-10	-0.777296	1.856765472901941e-5	-0.468203	0.00443629
ENSMUSG00000027597	Ahcy	0.7613061831454389	9.63783933913667e-10	0.010049502062462442	0.9681953970116856	-0.375847	0.00942141
ENSMUSG00000082860	NA	-1.57365	9.63783933913667e-10	-0.443064	0.12254225873299311	-0.0435546	0.878531
ENSMUSG00000114037	NA	-1.93982	9.63783933913667e-10	-0.461246	0.1786781565588797	-0.255949	0.3831567459385065
ENSMUSG00000044349	Snhg11	-0.552529	9.63783933913667e-10	0.11977324247568522	0.3205531626997122	0.5801771761211574	1.6568739058367782e-10
ENSMUSG00000112122	NA	-0.579623	9.966169413455454e-10	0.0722678	0.6049046086670081	0.40979581716008023	2.309116549592879e-5
ENSMUSG00000101249	NA	0.5492909744331061	1.0217924007862513e-9	0.0985481	0.4315808351497337	-0.360386	1.213204271150544e-4
ENSMUSG00000026676	Ccdc3	-1.13595	1.0271435523948673e-9	-0.253609	0.2680813996571416	-0.803163	1.3222041091874523e-5
ENSMUSG00000096760	Vmn1r248	-2.55191	1.0271435523948673e-9	-1.00416	0.014445003138059204	-0.0170602	0.9654933831115716
ENSMUSG00000064367	mt-Nd5	0.5469580250308052	1.0301723734408527e-9	0.0657918	0.6232122306513076	-0.368117	7.749402169956932e-5
ENSMUSG00000050197	Rhox13	-3.55962	1.0513179171185237e-9	-0.655225	0.25261074843245346	-1.05441	0.0242383
ENSMUSG00000028175	Depdc1a	-2.38563	1.0659724087180737e-9	0.0953534	0.8450368359601473	-0.0240463	0.9526781427775907
ENSMUSG00000047594	Or10ag57	-0.593961	1.0911170000558346e-9	-0.0300599	0.85471	0.3258281274557364	0.00115731
ENSMUSG00000041607	Mbp	0.5491464944080785	1.1188036603330333e-9	0.13008524482121725	0.2725352100986294	0.021762408090719765	0.8587076066507516
ENSMUSG00000112614	Cdc5lrt3-ps	-3.5509	1.1441027211430043e-9	1.4907937914985092	1.5934198207756347e-5	1.5907131705144155	2.736770371359493e-7
ENSMUSG00000045202	Or2g1	-1.91305	1.1446009175083483e-9	-0.735712	0.025253996215926378	-0.0595289	0.854294
ENSMUSG00000060126	Tpt1	0.5738103344687072	1.1608638549135207e-9	-0.0797973	0.5685636488709439	-0.101008	0.3684879090915826
ENSMUSG00000091382	Vmn1r18	-0.576889	1.1651990664792377e-9	-0.0121691	0.9421892707192074	0.27794066361570063	0.0050759
ENSMUSG00000024645	Timm21	-0.997982	1.230024141067907e-9	0.041349	0.8723478606972644	0.2468182030536357	0.12469939076515539
ENSMUSG00000078173	Lenep	-1.61804	1.230024141067907e-9	-0.0551946	0.8863208314288844	-5.50672	2.542730245847254e-38
ENSMUSG00000113069	NA	-0.555068	1.2552893697510248e-9	0.0399616	0.7864654070156211	0.29217360228644595	0.00229932
ENSMUSG00000074093	Svip	0.6818250754680012	1.2797754485478783e-9	0.36256623560586343	0.00644203	0.0745824	0.6066957420567136
ENSMUSG00000081016	Or51q1b-ps1	-1.28942	1.305872394326043e-9	-0.0108907	0.9749661791067581	0.3050687650056093	0.1150324129130193
ENSMUSG00000051490	Foxd4	-2.1377	1.3303552998447737e-9	-0.141493	0.7477963100589726	-0.830695	0.00697713
ENSMUSG00000001247	Lsr	-1.12534	1.3783336788195372e-9	-1.2673	5.035664386228886e-10	0.29579593917042873	0.0862222
ENSMUSG00000104831	NA	-2.07725	1.3901074205755959e-9	-1.01581	0.00395733	-0.311504	0.31390577358033306
ENSMUSG00000034087	Nlrp4b	-1.96906	1.447614339860017e-9	0.381624	0.22916879265116077	-0.40153	0.1690045569072626
ENSMUSG00000035545	Leng8	-0.563952	1.4668065233926455e-9	0.21680320860113547	0.0501212	0.6334328837131974	6.089545710989269e-12
ENSMUSG00000027479	Mapre1	0.5974497419129822	1.4748030682488882e-9	0.13699633854677795	0.30872726375088816	-0.14703	0.20081074236326527
ENSMUSG00000047897	Ripply2	1.8443276068987537	1.4949304507268186e-9	0.7043428988092991	0.13188894985162333	0.46434524813727096	0.27622635030096365
ENSMUSG00000021877	Arf4	0.6351543070214568	1.5239942570171788e-9	-0.227438	0.0968418	-0.0839032	0.5271161370972097
ENSMUSG00000101088	NA	-1.75837	1.5239942570171788e-9	-0.420597	0.19415635075764204	-0.10772	0.7146511613469417
ENSMUSG00000022243	Slc45a2	-1.74116	1.5273800297468032e-9	-0.488932	0.12139178327874475	0.015176349743240504	0.963972
ENSMUSG00000023904	Hcfc1r1	0.6876067289628569	1.543413887286782e-9	-0.106657	0.5491313448335928	0.10464196169899863	0.46096216360121123
ENSMUSG00000044957	Pp2d1	-1.84318	1.543413887286782e-9	-0.808127	0.011738587490407673	-0.00793592	0.9816245648830171
ENSMUSG00000096808	NA	-0.565298	1.5795584027726715e-9	0.0322264	0.8366935798036739	0.29977288264243634	0.00213167
ENSMUSG00000051444	Bbs12	-1.17942	1.5864688774139945e-9	-0.978471	4.845062036760721e-6	-0.270044	0.16813014765069675
ENSMUSG00000026395	Ptprc	-0.857664	1.6077018664506743e-9	-0.0454008	0.843087	-0.251731	0.0889972
ENSMUSG00000064341	mt-Nd1	0.5420371456976807	1.6165520271898074e-9	-0.00858516	0.9579182479574623	-0.313071	8.982851833491273e-4
ENSMUSG00000031320	Rps4x	0.5898801492218791	1.6490119274708688e-9	0.10786348324873371	0.43966121611044223	-0.298823	0.00493129
ENSMUSG00000025271	Pfkfb1	-1.61892	1.7721805447971346e-9	-1.72126	1.0077538161508688e-8	-0.685096	0.0059132
ENSMUSG00000025900	Rp1	-1.26132	1.8215203747570511e-9	-0.292556	0.24619822132628974	0.20607593412353345	0.3100151529280114
ENSMUSG00000030047	Arhgap25	-0.973954	1.881845903661024e-9	0.14073794117585195	0.5078235302267616	-0.59364	2.4294762317038e-4
ENSMUSG00000016344	Ppdpf	0.733158	1.887934479879285e-9	-0.217789	0.20920945433484167	-0.0645722	0.694785
ENSMUSG00000064368	mt-Nd6	0.5416886095628352	1.9377910636201166e-9	0.0262664	0.8640785714194541	-0.3885	3.3831210253503025e-5
ENSMUSG00000114260	NA	-2.74223	1.939700866162276e-9	-0.104447	0.8519392261064307	0.2042731928244611	0.5825961484086658
ENSMUSG00000044581	Spata31h1	-0.792925	1.9586322615367333e-9	-0.439884	0.00338236	-0.0308087	0.854294
ENSMUSG00000097426	NA	3.049914138677482	1.9586322615367333e-9	1.861892719696497	0.00738507	1.6615624431862939	0.00850459
ENSMUSG00000037025	Foxa2	-2.03467	1.9649904660136294e-9	-1.02238	0.00357405	-1.21073	9.64401523541557e-5
ENSMUSG00000095718	Pramel40	-1.6653	2.004020670342938e-9	-0.241882	0.47212982421991356	-0.298607	0.2574584127315694
ENSMUSG00000107259	NA	-2.93308	2.040383649706664e-9	-0.396355	0.4322891152730448	-0.929696	0.018454401196972635
ENSMUSG00000095820	NA	-3.51461	2.049698359012881e-9	-1.14185	0.0442039	-0.671786	0.15324527413783742
ENSMUSG00000078795	Ceacam15	-1.76192	2.049698359012881e-9	-0.634837	0.0424825	-0.241363	0.3870934163869863
ENSMUSG00000031450	Grk1	-0.568536	2.049698359012881e-9	0.1431491884467397	0.24255857872699813	0.5581622790447074	3.6922741663427755e-9
ENSMUSG00000066905	Or7e169	-3.51398	2.053608449689721e-9	-0.170586	0.8009275088042158	-0.0262541	0.9624932629369872
ENSMUSG00000007892	Rplp1	0.5545981420418975	2.1070558254820782e-9	0.1749533196639875	0.13243009882004148	-0.267901	0.0069264
ENSMUSG00000043383	Or13p4	-1.5412	2.1200854111273718e-9	-0.923946	8.498019112088751e-4	0.22839110819481168	0.33646962081775067
ENSMUSG00000066362	Rps13-ps1	1.3530222278278996	2.2025580200806077e-9	-0.192803	0.663634	-0.061971	0.8653875896649826
ENSMUSG00000030753	Thap12	0.6067035589130386	2.2067016625456006e-9	0.17905567640713121	0.17424057975003243	-0.0839386	0.5059243688248029
ENSMUSG00000032688	Malt1	-0.709447	2.2067016625456006e-9	-0.220951	0.13228149649121224	0.36711427639039046	0.00165968
ENSMUSG00000027694	NA	1.4025011026905578	2.245149731312228e-9	1.4267642313201825	1.2814529038583247e-8	-0.870908	0.0102845
ENSMUSG00000106819	NA	-0.560148	2.2632480025035996e-9	0.026009917021646317	0.8700090297346013	0.2835756421332528	0.00382437
ENSMUSG00000072188	Speer4e2	-1.17127	2.28015429380573e-9	-0.530899	0.0157145	-0.629278	9.75010415800706e-4
ENSMUSG00000019792	Trmt11	-1.08084	2.300111875603518e-9	-0.38367	0.0672639	0.3177190877252156	0.058612142892904305
ENSMUSG00000044819	Oxgr1	-1.64746	2.3200420316363766e-9	0.4841508592679851	0.061094840137082614	-0.478106	0.0612994
ENSMUSG00000035694	Caps2	-0.548512	2.353618131116418e-9	0.14474248128739062	0.22035680978407438	0.2566491851761668	0.00820605
ENSMUSG00000022952	Runx1	-0.868746	2.4000455957874297e-9	0.5240025805136147	2.9368332101410125e-4	-0.0967918	0.5609858737435646
ENSMUSG00000034701	Neurod1	-1.09261	2.408226555469637e-9	-0.526633	0.010636419203185053	-0.756462	3.199930810836965e-5
ENSMUSG00000032656	Marchf3	-1.00111	2.4606862770641897e-9	-0.536098	0.00434926	-0.350419	0.037262
ENSMUSG00000017404	Rpl19	0.5520983906776084	2.605278272854066e-9	0.12682594597573751	0.30781585340383333	-0.18259	0.0758689
ENSMUSG00000095186	NA	-0.53403	2.6054518567764275e-9	0.24549745881876908	0.018363607932001202	0.14528577751151306	0.1491801744408186
ENSMUSG00000054428	Atp5if1	0.5631387076405999	2.6999845043275168e-9	0.0309042	0.8498224800147757	-0.252436	0.013905126955799516
ENSMUSG00000025278	Flnb	-0.579765	2.7322653808891755e-9	0.058769733133100605	0.6926426612990756	0.45118733633026525	4.556210639545247e-6
ENSMUSG00000024997	Prdx3	0.763686	2.748274021789047e-9	-0.24976	0.17450401875298124	-0.202673	0.2018218569903246
ENSMUSG00000034833	Tespa1	-1.34905	2.7788108625485554e-9	-0.542437	0.030575549456871395	-0.0700843	0.7777132400853336
ENSMUSG00000079114	Defa42	-2.44629	2.8188531767422175e-9	-0.773235	0.0605433	-0.57139	0.0994129
ENSMUSG00000014852	Adamts13	-1.26463	2.972893961072461e-9	-0.0963226	0.7513084036676831	-0.0617587	0.795828
ENSMUSG00000095503	Pramel43	-1.51103	2.981571785867035e-9	0.3943264905304564	0.12290879920571815	0.30353204417134333	0.18122904700324405
ENSMUSG00000051037	Zfp455	-1.5801	2.981571785867035e-9	-0.449637	0.13101308717241944	-0.26444	0.3037259527271035
ENSMUSG00000025545	Clybl	0.989708	2.9984342005047767e-9	-0.218621	0.4339155984591772	0.025580220179718813	0.9217738245154207
ENSMUSG00000064351	mt-Co1	0.5312425615462818	3.087885333070053e-9	0.026063048236325322	0.8640313410466879	-0.322957	5.769458602174288e-4
ENSMUSG00000057322	Rpl38	0.6269843105341664	3.1130576565612306e-9	0.15982527778569622	0.2669630834207785	-0.321475	0.00612597
ENSMUSG00000111269	NA	-0.549047	3.1295737963948437e-9	0.12717648019486724	0.2985266023245255	0.3054811525891142	0.00155994
ENSMUSG00000043911	Or8b55	-1.764	3.1295737963948437e-9	-0.382378	0.2557273434648409	-0.0981452	0.7461652190143009
ENSMUSG00000043015	Nemp2	-1.00284	3.1567210033389155e-9	-0.346661	0.0821491	0.3014494353028757	0.0611188
ENSMUSG00000026126	Ptpn18	-0.968199	3.1567210033389155e-9	0.00161736	0.9944916419472218	-0.1296	0.4698078320360281
ENSMUSG00000111472	NA	-0.563031	3.19685172915728e-9	0.21608751515732066	0.055779487161617375	0.38554694478597756	7.400072030184898e-5
ENSMUSG00000026637	Traf5	-0.634033	3.2938919232401955e-9	0.13389097261813854	0.34456030502320467	0.3762020283368291	4.5834880033385336e-4
ENSMUSG00000096887	Mtrnr2l7	0.5304674187356178	3.350921885896119e-9	0.1713758313168383	0.12406309661755707	-0.191574	0.0504258
ENSMUSG00000035211	Xrra1	-1.30316	3.360645975871204e-9	-0.389362	0.12582444287236264	-0.338082	0.11677236797334581
ENSMUSG00000095693	NA	-0.786246	3.360645975871204e-9	0.010210153909942293	0.965713	0.0191398	0.9134212268616665
ENSMUSG00000102443	NA	-0.53998	3.360645975871204e-9	0.10523876170898161	0.40198121480772414	0.2575277304257051	0.00767306
ENSMUSG00000017550	Atad5	-0.869869	3.3821133062862457e-9	-0.1648	0.3978736730296144	0.0668552	0.6960872878276214
ENSMUSG00000029919	Hpgds	-0.820209	3.391240269356135e-9	0.27160158209516566	0.0853527	-0.323128	0.022966442835680875
ENSMUSG00000102272	NA	-2.71091	3.4436125335937637e-9	-0.703891	0.12097240014357012	-1.49061	1.9442731903007807e-4
ENSMUSG00000051735	Rinl	-1.17718	3.5680482631165717e-9	-0.467224	0.037737538040101416	-0.914908	3.3553174230680376e-6
ENSMUSG00000102746	NA	-0.571562	3.6218709815972806e-9	0.036535622520202635	0.8174812038246475	0.3299845151855464	9.357688698096372e-4
ENSMUSG00000052563	D930048N14Rik	-1.14085	3.6218709815972806e-9	-0.283422	0.22770723675675356	-0.513787	0.00625718
ENSMUSG00000073920	Or56b2	-1.48688	3.6497801760180263e-9	-0.309822	0.2993838291243441	-0.728377	0.00216479
ENSMUSG00000046493	Or7a36	-1.57083	3.6681703477643226e-9	0.23507959587950852	0.4391084891741144	-0.13773	0.6107250801166413
ENSMUSG00000116058	NA	-3.31497	3.723948836298902e-9	0.0641083	0.9239938301701431	-1.11333	0.013476730276005698
ENSMUSG00000074564	NA	-0.58771	3.779890153110671e-9	0.2301461894715745	0.049867161538066085	0.0947622	0.41663763727910336
ENSMUSG00000064370	mt-Cytb	0.5285040575740684	3.817187347205582e-9	0.0306411	0.8394204477364205	-0.282171	0.00287795
ENSMUSG00000116024	NA	2.1977628324249725	3.888169860547021e-9	1.8660025777648352	1.8229526336922127e-5	-1.12582	0.0697395
ENSMUSG00000051504	Siglech	-0.881579	3.889262082077772e-9	0.5657487915043607	1.0573147663555823e-4	0.0533438	0.7650055037539774
ENSMUSG00000105370	NA	-0.559498	4.000513643973362e-9	0.034388031023900735	0.8261770389122763	0.28854932502309705	0.00360102
ENSMUSG00000049214	Skint7	-2.62257	4.051359766374928e-9	0.14542984547333268	0.775019	0.13205786843755737	0.7334429479765746
ENSMUSG00000021940	Ptpn20	-2.28051	4.067143022133546e-9	-0.197789	0.66686	-0.156086	0.6649875383862613
ENSMUSG00000094284	Vmn1r112	-3.46415	4.082820841074405e-9	-3.46415	2.4027170121903e-7	0.9374981947289447	0.00976765
ENSMUSG00000044894	Uqcrq	0.5731736487527621	4.082820841074405e-9	-0.0687256	0.6482684397518307	-0.280176	0.0081352
ENSMUSG00000046080	Clec9a	-1.4389	4.085370127410489e-9	-0.843875	0.00150112	-0.462726	0.0456487
ENSMUSG00000024274	NA	-1.0094	4.12986694355622e-9	-0.512295	0.00811517	0.11744191613658841	0.5221668109185462
ENSMUSG00000109410	Or5an8-ps1	-3.46179	4.1537997547413656e-9	0.49702351158149594	0.3326495035702975	0.0921022	0.8581256841994185
ENSMUSG00000095048	Msantd5f2	-3.46105	4.174013869669207e-9	-3.46105	2.4603799835916536e-7	0.18971238121793402	0.691174
ENSMUSG00000106948	NA	-0.53171	4.174013869669207e-9	0.0657559	0.6265495528432313	0.3349788501174811	3.8370175489146966e-4
ENSMUSG00000055538	Zcchc24	0.5833702912776642	4.193098748817232e-9	0.0814905	0.5849498408147916	-0.0704748	0.5728712169347766
ENSMUSG00000059319	Or14c41	-1.1847	4.260807117158962e-9	-0.273636	0.26683127068716767	0.18867014519573455	0.3447812738078009
ENSMUSG00000113924	NA	-0.52758	4.28533734184003e-9	0.024792257647249284	0.8709216436836901	0.3679833512127862	7.869877794267845e-5
ENSMUSG00000106831	NA	0.8441829134820323	4.319018132524695e-9	-0.524963	0.0075018	-1.31855	1.8392751096033413e-13
ENSMUSG00000056564	Or2ab1	-0.8118	4.357456200195486e-9	-0.236063	0.168147	0.098504	0.5291813689385743
ENSMUSG00000033777	Tlr13	-1.30104	4.388312878995792e-9	0.11620239911502615	0.6944304347026931	-0.695224	0.00116748
ENSMUSG00000046717	Igbp1b	-1.37724	4.388312878995792e-9	-0.197028	0.5120310017912781	-0.691509	0.00206972
ENSMUSG00000038760	Trhr	-1.56545	4.388312878995792e-9	-0.175484	0.6082095098471981	-1.42228	8.43494169510552e-8
ENSMUSG00000030492	Slc7a9	-2.00026	4.467280250637952e-9	-0.216342	0.5972933668952598	-0.818174	0.00707409
ENSMUSG00000076752	Trgc2	-3.00342	4.55888047507666e-9	0.3702102584992124	0.4306575025245547	-0.788027	0.055115095444199076
ENSMUSG00000048163	Selplg	-0.584304	4.580982617325375e-9	0.46112961565245564	1.0462855419224984e-5	-0.33868	0.00109224
ENSMUSG00000094542	Vmn1r149	-2.78515	4.642368393097074e-9	-4.1078	1.0648907447506927e-11	-0.382055	0.3333576749047909
ENSMUSG00000045689	Pcdhb4	-1.01443	4.659556481682174e-9	-0.385082	0.055779487161617375	-0.244143	0.17210009268194087
ENSMUSG00000056290	Ms4a4b	-1.09109	4.6815908835173316e-9	-0.438516	0.0396193	-0.349329	0.060990743642580766
ENSMUSG00000010358	Ifi35	-1.2701	4.907070879248248e-9	-0.857131	3.052727805296295e-4	-0.623445	0.00280164
ENSMUSG00000092111	Vmn2r113	-0.622817	5.2515631423024915e-9	0.0647758	0.6871141283123037	0.20710840526472216	0.0671804
ENSMUSG00000114245	Percc1	-1.84968	5.311310351506782e-9	-0.0591082	0.8938998097608387	-0.697851	0.014432794476741867
ENSMUSG00000057149	Or4k51	-1.54812	5.354064958673207e-9	-0.440452	0.14117213734636702	-0.313115	0.21880474107795206
ENSMUSG00000048996	Or1f12	-1.6508	5.735190552507871e-9	-0.672393	0.027468491834101903	-0.299629	0.26565080359298254
ENSMUSG00000114228	NA	-0.569401	5.9994369292044494e-9	0.033842805178953585	0.8350179883544989	0.19359228465882722	0.0666227
ENSMUSG00000023992	Trem2	-0.780566	6.019722529254359e-9	0.18222822168983982	0.2734086397830174	-0.488326	3.378888143747946e-4
ENSMUSG00000064363	mt-Nd4	0.5222716309565403	6.047028192626028e-9	-0.034457	0.8151651602503742	-0.335003	3.5930293734015307e-4
ENSMUSG00000111436	NA	-0.539377	6.114478214493628e-9	0.0927098	0.4764051551839596	0.27205979623586846	0.00526179
ENSMUSG00000074657	Kif5a	0.5222382040708378	6.128343401631826e-9	0.0969865	0.43872458050924595	-0.212181	0.028713160310642107
ENSMUSG00000031760	Mt3	0.5919630736158741	6.2186208857810085e-9	0.040335105399984895	0.8158216532747294	-0.135486	0.26178468783765607
ENSMUSG00000023940	Sgo1	-1.36439	6.256380015996688e-9	-0.572803	0.0275828	-0.0490934	0.8528802745607924
ENSMUSG00000003053	Cyp2c29	1.9199019323437834	6.375220814070444e-9	0.21772744228389876	0.7558430574608903	0.6072333829513208	0.1723025566222811
ENSMUSG00000091228	NA	0.798797	6.4390806372646155e-9	-0.33705	0.0807107	-0.939738	1.995713459754975e-8
ENSMUSG00000112667	NA	-0.534482	6.447366886646371e-9	0.10299869592261703	0.41731987042227675	0.3385914087334824	3.9622666758399217e-4
ENSMUSG00000094735	Vmn1r95	2.5297880983607337	6.496081214575459e-9	2.3585620780102916	1.6301896434366636e-6	1.8043071291727526	3.299249796543751e-4
ENSMUSG00000078970	Dnaaf10	-0.726537	6.499224519007243e-9	-0.956582	9.16853429199985e-13	-0.547918	1.7092797210622205e-5
ENSMUSG00000020282	Rhbdf1	-0.779293	6.588242205684453e-9	-0.246741	0.13529012592151138	-0.14635	0.32436563848251215
ENSMUSG00000112561	Limk1-ps2	-1.59683	6.607650509795672e-9	-0.229354	0.4998439428507822	-0.926954	3.682411482115435e-4
ENSMUSG00000072878	Nup50l	-1.44186	6.8418505164998474e-9	0.20801632606360665	0.4779503117005245	0.074569	0.7771487746047936
ENSMUSG00000096741	Vmn1r-ps76	-2.13276	6.941088408461939e-9	-0.535463	0.168147	-1.31537	9.317341866066847e-5
ENSMUSG00000079628	Rhox4g	2.009259761163451	7.057050275210774e-9	1.569621307788827	1.8663116655885445e-4	0.574546	0.23351014076550625
ENSMUSG00000094520	Or51q1	-0.541147	7.137165987412177e-9	0.0685508	0.6222782309982834	0.3359064270854304	5.21431349901558e-4
ENSMUSG00000026385	Dbi	0.6158986915337221	7.15881100299169e-9	-0.0927488	0.5712341866894286	-0.0185096	0.9034404606414159
ENSMUSG00000035279	Ssc5d	-0.948588	7.453558916683922e-9	-0.65279	3.4633538365511313e-4	-0.126615	0.4830311705239873
ENSMUSG00000071506	Tmem139	-1.09854	7.453558916683922e-9	0.5789227966909769	0.00136447	0.1813188843162939	0.3419797047718198
ENSMUSG00000090137	Uba52	0.5402815726219268	7.63281003196756e-9	0.12298544159912958	0.33190606136492773	-0.217715	0.033125
ENSMUSG00000112349	NA	-0.521182	7.818995286541554e-9	0.050442606959429676	0.720341	0.3561103547089244	1.4438274944650496e-4
ENSMUSG00000104713	Gbp6	-1.04668	7.964207281158152e-9	-0.603416	0.00285211	-0.684238	1.413552153862316e-4
ENSMUSG00000097148	NA	-0.814205	8.114695565710823e-9	-0.239467	0.1699027526370608	0.18358617591234963	0.21287658598182382
ENSMUSG00000109878	Or52r6-ps1	-2.00368	8.130493689010541e-9	-0.800921	0.026636499693890148	-0.76069	0.013684559561237004
ENSMUSG00000020018	Snrpf	0.8263040942933414	8.136804784538465e-9	0.20683965818914182	0.32598471368891385	-0.0104062	0.9632804767207392
ENSMUSG00000054431	Or2q1	-1.68189	8.165145997574368e-9	-0.736168	0.018513165738410917	-0.510167	0.0584032
ENSMUSG00000006442	Srm	0.6630198984949611	8.524743368448224e-9	0.14342347501561364	0.3877099865196826	-0.0671221	0.659251
ENSMUSG00000092451	Vmn2r-ps56	-2.75237	8.551322807237338e-9	-0.906706	0.052800605607404225	-0.54557	0.1656867227873228
ENSMUSG00000114123	NA	-0.518997	8.57687300514932e-9	0.051394457806859285	0.7141322772047808	0.267809	0.00493416
ENSMUSG00000027684	Mecom	-0.89236	8.583221844629886e-9	0.13860816706448012	0.500064	0.4078173489707254	0.00477476
ENSMUSG00000030672	Mylpf	-2.966	8.67588067417804e-9	-0.257525	0.6482184621491069	-0.485535	0.2465702612760582
ENSMUSG00000063730	Hsd3b2	-0.557975	8.68996206295385e-9	0.0992814	0.4619827933076852	0.4023992731029171	4.410973272777486e-5
ENSMUSG00000092520	NA	3.553155289157102	8.776565861424945e-9	2.468754216454526	0.00104802	3.7085001638316704	1.6355734174347284e-9
ENSMUSG00000111551	NA	-0.5216	8.776565861424945e-9	0.0816829	0.5303079857526578	0.4668245170233926	4.7224554642783703e-7
ENSMUSG00000070460	Or5ae2	-1.91955	8.903870365684947e-9	0.342484	0.31154287840705486	-0.249488	0.4227648580949057
ENSMUSG00000045007	Tubg2	0.6112142905010594	9.026672438013537e-9	0.17892421704634792	0.2052630553227387	-0.202755	0.0975558
ENSMUSG00000094876	Btbd35f18	-2.16253	9.026672438013537e-9	0.0393489	0.9379763508678144	0.40693062374565164	0.1648527706039682
ENSMUSG00000102905	NA	-3.09906	9.026672438013537e-9	-0.609387	0.2533159405129695	-0.948158	0.0290011
ENSMUSG00000090362	Vmn2r79	-0.528546	9.071312346630166e-9	0.10282637004411575	0.4174461371723877	0.29208574066357645	0.00240982
ENSMUSG00000026879	Gsn	0.6008322473596518	9.098927349293699e-9	0.14716890737174382	0.3066785627717307	0.1715159651997412	0.150398
ENSMUSG00000031162	Gata1	-2.02666	9.239700637912871e-9	-1.01296	0.00583249	-0.321972	0.31541898769435456
ENSMUSG00000032517	Mobp	0.5214584158513361	9.85742064899173e-9	0.1013449401972029	0.4224941939437255	0.0855847	0.4312680809587894
ENSMUSG00000026715	Serpinc1	-0.980066	9.88007926768934e-9	-0.113462	0.6400991087007725	0.14124543207672208	0.4346413054325655
ENSMUSG00000085925	Rtl1	-0.565549	9.929049239924724e-9	0.1453096447945467	0.2544269041204951	0.4931806043386266	5.76101166973988e-7
ENSMUSG00000065947	mt-Nd4l	0.518393	9.951433776278862e-9	-0.00692605	0.9671003487378438	-0.333385	4.3172053629056585e-4
ENSMUSG00000020385	Clk4	-0.601784	1.0027529394128819e-8	-0.0292711	0.8689373448431019	0.37659555157020375	3.6245830424598167e-4
ENSMUSG00000118215	Vmn1r55	-0.541697	1.0105193155583224e-8	0.12524902189423504	0.3180740309960902	0.37549409627575525	1.0782466688605798e-4
ENSMUSG00000030978	Rrm1	-0.537273	1.0673084476543338e-8	0.0528049	0.717757	0.3187854646324233	0.00105687
ENSMUSG00000106669	NA	3.112106176767926	1.0746630234740199e-8	2.2185945818762995	0.0014772	2.183237053720428	5.259505379837123e-4
ENSMUSG00000104377	NA	-0.51712	1.0746630234740199e-8	0.10044088271383968	0.4217303329464675	0.3177018285806514	7.680699652650718e-4
ENSMUSG00000046924	Vmn1r179	-1.03801	1.0746630234740199e-8	-0.338015	0.11705676974883779	-0.186308	0.32951532828054153
ENSMUSG00000092032	Vmn2r59	-0.537277	1.0780668777875203e-8	0.10644641412045976	0.4095795778410284	0.3170650457792921	0.0011335
ENSMUSG00000112582	Rpl19-ps2	-1.76387	1.087752875296546e-8	-0.323467	0.3667948624918071	-0.545849	0.0519163
ENSMUSG00000053536	Cstf2t	0.5603380441277535	1.0897090370600005e-8	0.050061	0.7530590110370874	-0.13178	0.25094970400379446
ENSMUSG00000114251	NA	1.9536386186499428	1.1078133953895042e-8	2.2932438616496897	1.6099008955015777e-11	1.5709939449921206	2.225842342790641e-5
ENSMUSG00000020100	Slc29a3	-0.621735	1.1126668965210406e-8	0.0924711	0.5507761889268753	-0.262416	0.0224871
ENSMUSG00000096555	Or8g27	-2.64612	1.126162191140895e-8	-0.844945	0.0661074	-0.399725	0.306201
ENSMUSG00000039830	Olig2	0.7075744000021708	1.1313940049292305e-8	0.46089359289143744	0.0014131	0.20431768950735404	0.1593352038288724
ENSMUSG00000060938	Rpl26	0.5331019669231002	1.1313940049292305e-8	0.0188206	0.9097445831704316	-0.265352	0.00806229
ENSMUSG00000071428	Vmn1r27	-2.23106	1.1466459889042751e-8	-0.759861	0.0582999	-0.1785	0.6199799938511255
ENSMUSG00000075420	Erln	-1.30883	1.1466459889042751e-8	-0.529109	0.0389784	0.099423	0.6796973882006029
ENSMUSG00000067949	Vmn1r-ps144	-0.522576	1.157463113343061e-8	0.0660994	0.6286473125792226	0.31404	0.00100084
ENSMUSG00000020182	Ddc	1.0971079300191604	1.183601743031665e-8	0.7947795465116116	5.095943596456641e-4	0.9104240567785381	6.5218291553331465e-6
ENSMUSG00000019935	Slc17a8	0.7524175511339224	1.183601743031665e-8	0.432707	0.00655092	-0.0557606	0.76106
ENSMUSG00000029231	Pdgfra	0.5769201329260331	1.1929758337056759e-8	0.10585827621108329	0.46950235326088746	0.1321048109681026	0.26462682844521357
ENSMUSG00000082971	NA	-2.56555	1.2001978168783306e-8	-0.329078	0.5042689681763063	-0.00836278	0.9848102664711528
ENSMUSG00000004895	Prcc	0.5978649730115266	1.2186723418141098e-8	0.18698147568088544	0.1709131115123767	0.00275192	0.9855012366449161
ENSMUSG00000071937	Adam25	-1.90718	1.2265658126505316e-8	-0.969377	0.00598468	-0.190427	0.5519844048437199
ENSMUSG00000105892	NA	-2.82981	1.2293059729367807e-8	-0.8626	0.0763113	-0.721829	0.0751457
ENSMUSG00000067951	Vmn1r227	-0.571423	1.2503546716947808e-8	-0.0561179	0.7189181526143098	0.24960607615238106	0.017460819247408717
ENSMUSG00000113961	NA	-0.516616	1.2584540838571529e-8	0.0911449	0.47455822023592037	0.2981974003195109	0.00169953
ENSMUSG00000009075	Cabp7	0.668929	1.2715711912262228e-8	0.6920346864526498	2.481250663601907e-8	0.055119149821313884	0.7266318638449817
ENSMUSG00000037196	Pacrg	1.2144349976187467	1.2908840880235552e-8	1.025480053047525	2.985313218671801e-5	1.18361	5.81385626281655e-8
ENSMUSG00000063188	Or1o1	-0.605522	1.2908840880235552e-8	0.13351810786594664	0.3427984982930298	0.36792602607676694	5.983811192458345e-4
ENSMUSG00000105340	NA	-1.01425	1.3179704862193857e-8	-0.566511	0.00492257	0.046948615542561516	0.8217856631632661
ENSMUSG00000061331	NA	-0.512393	1.3253540539197751e-8	0.10841117784237421	0.37687138094458467	0.28231667247673525	0.00293137
ENSMUSG00000018102	H2bc4	0.6458893699173971	1.3308482255193116e-8	-0.163186	0.31708202404129987	-0.252511	0.0538698
ENSMUSG00000002550	Uck1	0.6533505502858239	1.3485287315715891e-8	0.0928919	0.6066120417370474	0.35395684112133396	0.00413261
ENSMUSG00000115812	NA	-1.4653	1.3653850378632267e-8	-1.21808	1.7836981863026532e-5	-0.397501	0.10574082585565438
ENSMUSG00000070985	Acnat1	-1.48206	1.4482751945448038e-8	-0.363652	0.23248158752651124	0.0323749	0.9138994632317126
ENSMUSG00000022055	Nefl	0.5165754106134108	1.4703360400783157e-8	-0.0288426	0.8525765964142968	-0.576397	4.6399037059649164e-10
ENSMUSG00000091945	Vmn2r114	-0.524008	1.4972433025741307e-8	0.16159088650298842	0.16382361733144724	0.34346022182705843	3.4162191106136975e-4
ENSMUSG00000112557	NA	-0.512213	1.5229564950931704e-8	0.0809181	0.5340510460241772	0.3638009861801301	1.0351573590421155e-4
ENSMUSG00000075081	Or4a74	-0.515642	1.571428996944655e-8	0.027846526932073356	0.8568156151292873	0.34589411965140043	2.5731765132386736e-4
ENSMUSG00000117068	Vmn1r-ps140	-1.24663	1.5909898487391594e-8	-1.16676	1.7945442783963011e-6	-0.437115	0.041336599696426314
ENSMUSG00000094747	Or4f14b	-0.514367	1.6018139458692388e-8	0.0922772	0.46950235326088746	0.37168382295241575	7.749402169956932e-5
ENSMUSG00000107270	Tgif1-ps	-2.71389	1.6371638741793305e-8	-0.756359	0.11387471797399638	-0.615889	0.1206308483596954
ENSMUSG00000117001	NA	-0.532995	1.6895352103611055e-8	0.11549545593756771	0.36450222198115106	0.4111710016696453	1.9974270498198485e-5
ENSMUSG00000093702	Vmn1r-ps20	-3.35813	1.6895352103611055e-8	-0.457571	0.47206670996606714	-0.0147612	0.9778452993781747
ENSMUSG00000062861	Zfp28	-0.740734	1.7175001753881756e-8	-0.409457	0.00635436	-0.151847	0.2938425752787416
ENSMUSG00000075014	NA	-0.505664	1.7823101089444753e-8	0.3332598690463675	7.97433521240731e-4	0.12099296735505691	0.23975296928134857
ENSMUSG00000045730	Adrb2	-1.30323	1.7823101089444753e-8	-0.274269	0.33317531770430364	-1.07457	2.7998874064417013e-6
ENSMUSG00000028626	Col9a2	0.8987928426404556	1.7823101089444753e-8	0.8174044479878492	3.988130955733003e-6	0.3754170593878065	0.0403304
ENSMUSG00000095547	NA	-0.505941	1.8785458040012407e-8	0.310004	0.00206831	0.11132921958448831	0.28528837033156057
ENSMUSG00000034330	Plcg2	-0.80409	1.9160216178181133e-8	0.19766981997542904	0.26108871966115427	-0.294074	0.0482671
ENSMUSG00000022755	Adgrg7	-1.93776	1.9160216178181133e-8	-1.41586	1.3081724786592028e-4	-0.952752	0.00229891
ENSMUSG00000026154	Sdhaf4	1.0624207275646902	1.932987526317959e-8	-0.176795	0.6064555436939656	0.11051901410892258	0.6813502091416002
ENSMUSG00000116778	NA	-1.33687	1.932987526317959e-8	-0.115579	0.727364	0.052974681624180474	0.8402267696578167
ENSMUSG00000075146	Or9m1	-1.81946	1.9579905820298195e-8	-0.963402	0.0051212	-0.484375	0.1004236896310989
ENSMUSG00000113795	NA	-0.50707	1.958120189312356e-8	0.11105730466737661	0.36323001262893206	0.3357216129420649	3.576619911083428e-4
ENSMUSG00000024661	Fth1	0.5087385155759225	1.9954871319742663e-8	0.028206	0.8544013168046655	-0.166582	0.0973845
ENSMUSG00000044519	Zfp488	-0.51502	2.0020562081878526e-8	0.012421581869028388	0.9387006957119056	0.3683169729746407	9.956808004443601e-5
ENSMUSG00000038976	Ppp1r9b	0.5059166173525426	2.0097594744481724e-8	0.1883041420308037	0.0863297	-0.306012	0.00120496
ENSMUSG00000028884	Rpa2	0.9605632295500975	2.0097594744481724e-8	0.3744657985491848	0.11093743285469874	0.5024105720257623	0.0087049
ENSMUSG00000116378	Gcat	1.4833697783519357	2.064500619222181e-8	-0.532259	0.27355429328809366	-1.30143	0.00138911
ENSMUSG00000067524	Or4d6	-1.47198	2.1031513073754765e-8	-0.591993	0.040923677567558506	-0.378391	0.1316328700583572
ENSMUSG00000116207	Nnt	0.7033807074677805	2.1222488937984953e-8	0.1019046966417294	0.6131500417671497	0.2892773694454313	0.038497
ENSMUSG00000044065	NA	-2.24462	2.1719138976726763e-8	-0.235444	0.6171621398721449	-0.633725	0.0672352
ENSMUSG00000081162	Or3a15-ps1	-2.53152	2.2558688535971195e-8	-0.0765525	0.8941586245616315	0.1957062598130337	0.6098753662951034
ENSMUSG00000056600	Or2h2	-0.511609	2.287230405596743e-8	0.059965550872447086	0.6645963908327853	0.3891317790030268	3.599487587769951e-5
ENSMUSG00000058499	Pip	-2.33987	2.4134446522317437e-8	-1.59536	2.9609744763368765e-4	-0.846317	0.0187959
ENSMUSG00000108896	NA	-2.33944	2.4265266246408698e-8	0.31269283468497217	0.4599290701661115	-0.675769	0.0597249
ENSMUSG00000004897	Hdgf	0.5351342680305147	2.433974318442185e-8	0.2207916198578803	0.0573928	-0.217909	0.0386406
ENSMUSG00000028495	Rps6	0.5314445928777264	2.461613199876442e-8	0.42667186719849043	3.597323417796053e-5	0.37890742624366114	1.336172701085492e-4
ENSMUSG00000027870	Hao2	-2.39528	2.4623541484782097e-8	-0.442714	0.3353437931381242	-0.136766	0.7299261206099493
ENSMUSG00000058114	Or14j6	-0.798921	2.4793271087645953e-8	-0.0457277	0.8442190766182667	0.17900145524449915	0.23328531036274625
ENSMUSG00000001785	Pwp1	0.7111328462365567	2.594800774799209e-8	0.39626657200903276	0.010110234067495746	-0.1814	0.24951143245078872
ENSMUSG00000059498	Fcgr3	-0.786966	2.594800774799209e-8	0.22897543381512506	0.1697798117933251	-1.17253	3.559921147150471e-16
ENSMUSG00000084897	NA	-0.524174	2.5955233918380645e-8	0.11319546221348968	0.37388611823600537	0.23483909842631712	0.018583833775038524
ENSMUSG00000089865	NA	-1.15851	2.604863952159406e-8	-0.308472	0.21754578741935274	-1.03044	6.272837384280875e-7
ENSMUSG00000038880	Mrps34	0.6558479333104542	2.6226103564836872e-8	0.4028240606695378	0.00356807	-0.254356	0.0635487
ENSMUSG00000113889	NA	-0.514377	2.6226103564836872e-8	0.1279910050069562	0.2920167307565375	0.37362407649033946	8.524229699798508e-5
ENSMUSG00000051234	Rnf7	0.6186391613426527	2.6319157216424392e-8	-0.135945	0.4059372094754285	-0.0514872	0.7280135662808765
ENSMUSG00000002379	Ndufa11	0.616144	2.706756318112023e-8	0.12819805296925713	0.42563753545963734	-0.127574	0.34489
ENSMUSG00000034422	Parp14	-0.793816	2.7515682381782572e-8	-0.144461	0.4551212971079859	-0.27479	0.0630194
ENSMUSG00000079432	Pramel3d	2.0555629040953636	2.789325412820016e-8	0.4920955141593674	0.4658214571462139	0.7134341282029091	0.15324527413783742
ENSMUSG00000108249	NA	-0.55768	2.8051445540681208e-8	0.14507810269738078	0.26389043045199567	0.36440953258389447	3.583164918462289e-4
ENSMUSG00000035000	Dpp4	-1.17766	2.8051445540681208e-8	-0.177672	0.5242813171537373	-0.432057	0.036873868071570316
ENSMUSG00000024429	Gnl1	0.5236764415494582	2.816804133482436e-8	0.1890695241963273	0.10620575186518681	-0.175333	0.0958829
ENSMUSG00000058546	Rpl23a	0.5168217339423632	2.816804133482436e-8	-0.0681173	0.6275078661174119	-0.20812	0.040599098998011486
ENSMUSG00000062649	Or8g20	-1.87199	2.8916486982451104e-8	-0.256401	0.5249732447548194	-0.174167	0.5929827871337183
ENSMUSG00000081784	NA	-3.17644	2.9015865206232796e-8	-1.29671	0.020946720103524833	-0.354748	0.4535016661568405
ENSMUSG00000029851	Tcaf2	-1.28972	2.9184241272059385e-8	-0.416082	0.12125247389007207	-0.315688	0.1670042743921522
ENSMUSG00000084304	NA	2.376713266264154	2.9338214579893684e-8	1.802662171926426	7.037517514270537e-4	1.1589366683634759	0.0316287
ENSMUSG00000114367	NA	-0.503486	2.9338214579893684e-8	0.0629281	0.6444308181758854	0.3067311544046602	0.00120568
ENSMUSG00000117928	NA	1.9448694741470498	2.9338214579893684e-8	0.8094237215353206	0.12964088127283746	0.18695868610274827	0.7443514286652987
ENSMUSG00000025290	Rps24	0.5170036819531039	2.9338214579893684e-8	0.10437181210281679	0.4220206923429645	-0.192421	0.0612451
ENSMUSG00000096099	Vmn1r220	-0.689954	2.9338214579893684e-8	-0.314903	0.030835677145351098	0.13441726921294142	0.3261495575912087
ENSMUSG00000075604	Cyp11b1	-1.57723	2.941875786093447e-8	-0.683911	0.0268125	0.315346	0.20524810584512246
ENSMUSG00000066688	Pramel21	-1.19187	2.941875786093447e-8	0.15532238598528725	0.5723101162638676	0.1092877044287741	0.6313131412113908
ENSMUSG00000025747	Tyms	-0.522705	3.0331991670894554e-8	-0.0125341	0.939661	0.42435768290852843	1.0307787173397381e-5
ENSMUSG00000061653	Vmn1r46	-0.584835	3.0653251636520643e-8	0.0715863	0.64813	0.2446010157445057	0.025959780844837646
ENSMUSG00000093589	NA	-1.65836	3.119434351435367e-8	-0.934916	0.00371539	-0.235643	0.41486013794266796
ENSMUSG00000112013	NA	-0.507185	3.186522508879778e-8	0.1545022825286357	0.1822194984515858	0.32403465628849326	6.735899602727646e-4
ENSMUSG00000046280	She	-0.889445	3.2385161508342155e-8	-0.226004	0.26816568564396764	0.067024	0.7180860147787207
ENSMUSG00000031262	Cenpi	-0.641657	3.254846274637334e-8	-0.0284101	0.884021	0.21479401268124335	0.0767976
ENSMUSG00000025888	Casp1	-1.797	3.256315987409535e-8	-0.951302	0.00597409	-1.31014	2.457093230321623e-5
ENSMUSG00000026837	Col5a1	-0.687881	3.256315987409535e-8	0.062209785938832717	0.7454511354727016	0.2645453586554339	0.0354649
ENSMUSG00000056300	Zfp981	-1.94146	3.3029641317610985e-8	-0.337551	0.40405613139878105	-0.094616	0.7868518008787433
ENSMUSG00000043243	Niban3	-1.12313	3.341428841116507e-8	-0.311368	0.20323929735317484	-0.178726	0.39984114771806223
ENSMUSG00000078794	Dact3	0.5177858727467081	3.341428841116507e-8	0.22145377079390155	0.0485291	-0.29071	0.00362044
ENSMUSG00000026961	Lrrc26	-0.884747	3.376292728553202e-8	-0.402858	0.029375251234738203	0.051748	0.7835410127824176
ENSMUSG00000105163	NA	-3.01376	3.3830535407138973e-8	-0.863353	0.10777076999320409	-1.19417	0.00837927
ENSMUSG00000060036	Rpl3	0.5065614606659992	3.408009082566125e-8	0.0640274	0.644384	-0.235587	0.016842732785184906
ENSMUSG00000055033	Or6k2	-0.617213	3.448299594581269e-8	-0.186293	0.18719287965193762	0.24789820724769707	0.031919842508458134
ENSMUSG00000096002	Vmn2r53	-0.49798	3.510650173673378e-8	0.0516328	0.7126518851892253	0.3404812134395378	2.8833890165862343e-4
ENSMUSG00000118590	NA	0.8451539039418001	3.5433887376957056e-8	0.4316706493822288	0.024947304033463593	1.0005622136165633	2.948034728746898e-11
ENSMUSG00000071648	Rom1	1.2598972179686738	3.57827564074408e-8	0.6401752464189269	0.0363774	0.35012893672667683	0.23537164674752545
ENSMUSG00000038112	AW551984	0.8448688333000745	3.635530849044399e-8	0.19128004615319855	0.41460810867990966	-0.0871616	0.6827358648525522
ENSMUSG00000047407	Tgif1	-1.04386	3.6985577520231806e-8	-0.276097	0.23602158690018651	-0.4888	0.00897744
ENSMUSG00000033831	Fgb	-1.61994	3.7267881006503716e-8	-1.42693	1.1375225281877258e-5	-0.998692	3.383892785566201e-4
ENSMUSG00000030510	Cers3	-1.58005	3.7923768213512205e-8	-0.979497	0.00165453	-0.313941	0.25319260425703655
ENSMUSG00000035179	Saxo4	-2.16987	3.8222411338652585e-8	-0.209227	0.658431	-0.0782199	0.8413440855783078
ENSMUSG00000091045	Vmn2r55	-0.834595	3.9124721714825466e-8	-0.144156	0.4863014524548823	0.2989900429413914	0.0429907
ENSMUSG00000054312	Mrps21	0.6857730949598294	3.919652465880935e-8	-0.144406	0.4522518934841196	0.12328480260910493	0.42609638346670065
ENSMUSG00000054404	Slfn5	-0.576872	3.94562853225359e-8	-0.0444465	0.7920994671422077	0.15090185940014342	0.1913517872455822
ENSMUSG00000109166	NA	-1.25909	4.0185660025529173e-8	0.0825609	0.8023097894533443	0.20268002459160667	0.36274369001594986
ENSMUSG00000059288	Cdyl	0.5879907786575905	4.18214318210581e-8	0.022653000819671972	0.9078906566858435	-0.314659	0.00793371
ENSMUSG00000063157	Csn2	-1.87719	4.195022825961411e-8	-0.392747	0.3101488505801077	0.3342523338953293	0.24259546598053403
ENSMUSG00000036103	Colec12	-0.525484	4.202829063383607e-8	0.080954	0.5575461817760134	0.31822057709780543	0.00128129
ENSMUSG00000068647	Or4f54	-1.25706	4.2423004091561704e-8	-0.644316	0.0113968	-0.437231	0.049784988522035736
ENSMUSG00000015085	Entpd2	-0.86522	4.2696053192238105e-8	-0.538486	0.00248769	-0.555653	4.7847390717743884e-4
ENSMUSG00000110949	Nudt8	-1.58949	4.275749599371413e-8	-0.592187	0.0626567	-0.532446	0.048519464385866136
ENSMUSG00000078967	Gapdh-ps16	-0.982832	4.359562152459894e-8	-0.220068	0.33431365408396546	-0.427368	0.0158833
ENSMUSG00000025044	Msr1	-1.64531	4.415677257115949e-8	-0.160331	0.6805464446128815	-0.325577	0.252951
ENSMUSG00000044201	Cdc25c	-1.48249	4.416998169735362e-8	0.0314094	0.9387006957119056	0.2951197504259358	0.2213733715949444
ENSMUSG00000020101	Vsir	-0.596968	4.424415632089332e-8	0.5632617515926385	2.692945369862062e-7	-0.689986	3.4588740730770063e-10
ENSMUSG00000004558	Ndrg2	0.5053327187978792	4.4741666795509704e-8	-0.0912779	0.48736758470244096	-0.126443	0.23383958379773007
ENSMUSG00000052160	Pld4	-0.809925	4.488815413026098e-8	0.1549024475075964	0.420275	-0.804686	8.922664631294479e-8
ENSMUSG00000025429	Pstpip2	0.8428898826342277	4.488815413026098e-8	-0.0247209	0.9370636098611264	0.6713397931975196	3.453287464180791e-5
ENSMUSG00000024677	Ms4a6b	-1.23213	4.548708503064501e-8	-1.33768	1.1220054799898609e-7	-0.351995	0.11129908370103285
ENSMUSG00000043087	Or7g35	-1.98485	4.548708503064501e-8	-1.21201	0.00164093	-2.08702	1.786601670231381e-8
ENSMUSG00000070438	Or5af2	-1.21772	4.7052015248693504e-8	-0.0187217	0.9585020926844583	-0.501539	0.0199319
ENSMUSG00000107357	NA	-1.70687	4.725120509549052e-8	-1.30511	1.283316357305182e-4	-0.818737	0.00464136
ENSMUSG00000027022	Xirp2	-0.85117	4.7258434724632416e-8	0.0223364	0.931532	0.012275651281262151	0.9531753751146895
ENSMUSG00000026972	Arrdc1	-1.16841	4.819741998911578e-8	-0.20447	0.45952215917373884	-0.130741	0.568104
ENSMUSG00000071497	Nutf2-ps1	1.0220056795938364	4.8225453043218e-8	1.1147465700978623	2.2817770350139454e-8	0.9517407265572942	8.599797028150733e-7
ENSMUSG00000117477	NA	-1.07931	4.8591496785078497e-8	-0.155767	0.5585242858627958	-0.444451	0.022406428503404328
ENSMUSG00000074868	NA	-1.68551	4.895966547233658e-8	-1.17467	4.427657630692907e-4	-1.12707	1.207097212944914e-4
ENSMUSG00000049149	Or4c10	-2.01336	4.963584671443852e-8	-1.07862	0.00543064	-0.770942	0.0187558
ENSMUSG00000055560	Zfp459	-1.21981	4.976957148042296e-8	-0.51647	0.0410942	-0.512987	0.017923242937837064
ENSMUSG00000075528	Aarsd1	0.5927196839647416	5.1022891169187256e-8	0.27851557974712465	0.0345839	-0.506525	1.868275726100076e-5
ENSMUSG00000037563	Rps16	0.5921480717901287	5.11820336457952e-8	0.0673848	0.6992831206849526	-0.0567602	0.6901531870611212
ENSMUSG00000046167	Gldn	-1.2396	5.205247257993404e-8	-0.538866	0.0352803	-0.502627	0.0225167
ENSMUSG00000104699	Rps4x-ps	-2.64712	5.2501747276508186e-8	-1.49204	0.00264388	-0.519436	0.2029016474122558
ENSMUSG00000093666	Vmn1r-ps15	-0.859298	5.299593357860166e-8	0.0379914	0.8815577416860513	0.2452960711368032	0.11702836731785857
ENSMUSG00000020684	Rasl10b	0.49754831639832225	5.347851780145146e-8	0.18419774244634357	0.10128858138799522	-0.252889	0.00940049
ENSMUSG00000099439	NA	-2.64517	5.3583828302465185e-8	-2.8695	3.754573218510703e-7	-1.26018	0.00263443
ENSMUSG00000026841	Fibcd1	0.6786568760577759	5.445068021199194e-8	0.20223129781601157	0.2384579098530913	-0.394313	0.00585735
ENSMUSG00000099476	NA	-1.59093	5.6930785886509794e-8	-0.817362	0.00995299	-0.834139	0.00235081
ENSMUSG00000094531	Or52e8	-0.845301	5.735954436595604e-8	-0.139804	0.513031	0.2443776057049786	0.11378243563961915
ENSMUSG00000096385	NA	-0.491903	5.755338595786404e-8	0.32554968164452724	0.00120566	0.10321646946456764	0.3274125304851963
ENSMUSG00000040026	Saa3	-1.09398	5.7695146165446844e-8	-0.0730598	0.8085862124832885	0.053128115399928656	0.8174461159617751
ENSMUSG00000082160	NA	1.1801918439235504	5.7695146165446844e-8	-0.423229	0.2517008948952903	-0.169865	0.5963221867606159
ENSMUSG00000061984	Or1e32	-1.06612	5.78705879505935e-8	-0.46485	0.0384983	-0.341705	0.0815613
ENSMUSG00000062906	Hdac10	-0.950318	5.882294771974136e-8	-0.187112	0.4164703100867511	0.32788282390596996	0.045411
ENSMUSG00000062433	Krtap6-2	-1.68023	5.894980336922396e-8	-1.05477	0.00163031	-0.372092	0.19980500401582088
ENSMUSG00000051255	NA	0.857039	5.928350683655247e-8	0.5441146488873145	0.00455569	0.3328874736123229	0.0678837
ENSMUSG00000106924	NA	-0.501989	5.928384669413777e-8	0.0777305	0.5613319425804891	0.33236175061511636	5.283448824747711e-4
ENSMUSG00000041144	Dnah7b	-0.61855	5.928384669413777e-8	0.015390832851908995	0.9381391659322939	0.38675408017906404	6.075185537560708e-4
ENSMUSG00000024099	Ndufv2	0.544739	5.967350283775156e-8	-0.197274	0.1282729059615772	-0.269395	0.014354
ENSMUSG00000080300	Spin2-ps1	3.402401984889933	6.019568556445426e-8	3.0395927589339906	2.0033589864531178e-5	2.8907384581409667	1.5473309351043577e-5
ENSMUSG00000038496	Slc19a3	-1.67884	6.019568556445426e-8	-0.251499	0.5058712777335387	0.44587492674127216	0.0757204
ENSMUSG00000083633	NA	-1.64526	6.1639601175011e-8	-0.434105	0.20694707040998903	-0.0429817	0.8972518727140278
ENSMUSG00000096265	Potefam3e	-1.85999	6.172641810785742e-8	-1.1025	0.00263051	0.3721369372710429	0.18799602039762514
ENSMUSG00000085272	Sbk3	-0.988201	6.185169551328195e-8	-0.283836	0.20232550060542398	-0.792011	1.3890003363822895e-5
ENSMUSG00000020153	Ndufs7	0.5615961535122368	6.219007889018007e-8	0.0399855	0.8209319661676763	-0.105236	0.4035279893015127
ENSMUSG00000079423	Pramel57	-1.45693	6.285041857176613e-8	-0.0950697	0.8022902643840975	-0.48557	0.0565859
ENSMUSG00000096361	NA	-2.03273	6.325976599851184e-8	-1.278	0.00136094	-1.16806	6.708585415761891e-4
ENSMUSG00000090315	Vmn2r104	-1.21731	6.470113436270904e-8	0.0184769	0.9598208885077062	-0.496541	0.022941816777397175
ENSMUSG00000036887	C1qa	-0.607838	6.575377969125168e-8	0.4967122212612363	1.6952591185937708e-5	-1.15506	5.285578427826382e-25
ENSMUSG00000015806	Qdpr	0.5346959836066595	6.66835436118434e-8	0.11862059125607889	0.3901183827646406	-0.0960565	0.4218135175984776
ENSMUSG00000094472	NA	-0.489103	6.870050942367797e-8	0.0361947	0.8062010412790731	0.30922548851561776	0.00106668
ENSMUSG00000111021	Or1j21	-1.58486	6.89248076653357e-8	-0.0538877	0.9003815077158275	-0.3127	0.26606968788090857
ENSMUSG00000063089	Klk1b8	-2.40103	6.94753037298021e-8	-1.42338	0.00205222	-0.7904	0.037811531570606974
ENSMUSG00000025787	Tgm4	-1.19574	6.94753037298021e-8	-0.599111	0.015827611394904514	-0.320422	0.1449479448213103
ENSMUSG00000049571	Cfap46	-0.863198	7.044223168999871e-8	-0.103938	0.6529292002341266	0.15799646388407657	0.34877432261940366
ENSMUSG00000030606	Hapln3	-1.18519	7.104986493687673e-8	-0.34617	0.18493202862721062	-0.332158	0.12701461748958673
ENSMUSG00000013160	Atp6v0d1	0.5241052283495655	7.160780771431685e-8	-0.264198	0.023749106993364986	-0.332196	0.00139494
ENSMUSG00000059729	Or2y1	-0.489496	7.182376938077678e-8	0.0480025	0.7370928976430038	0.3882389367436707	3.3146972794431533e-5
ENSMUSG00000000581	C1d	0.7990150854804641	7.3238191101674e-8	0.35072013751428227	0.0704064	0.3704597725255715	0.025388280621688224
ENSMUSG00000055541	Lair1	-0.65038	7.422071659064355e-8	0.3748515220432786	0.00388233	0.10073953809487983	0.4649643783152247
ENSMUSG00000043556	Fbxl7	-1.07664	7.422071659064355e-8	-0.367535	0.12024793599673382	-0.078963	0.7256839359406462
ENSMUSG00000022322	Shcbp1	-0.90213	7.565910787045253e-8	0.0896629	0.7114844835623901	0.5291206694024243	4.341324744989471e-4
ENSMUSG00000074476	Spc24	-0.511946	7.640011242736848e-8	0.16862001485170372	0.15471851354625926	0.44597	3.7118040717628805e-6
ENSMUSG00000057207	Or5m11	-0.535237	7.726542663305675e-8	-0.0096913	0.956221	0.3342126766413977	0.00101079
ENSMUSG00000032987	Or8s8	-1.05413	7.737526491135533e-8	-0.826356	1.49163005988389e-4	-0.658064	6.938085088651731e-4
ENSMUSG00000095075	Or6c6	-2.71887	7.766676148875028e-8	-0.367741	0.502765	0.13154161024819122	0.7648449670153653
ENSMUSG00000021280	Exoc3l4	-0.911485	7.796430309103042e-8	-0.433735	0.0262213	-0.227005	0.20189077806596703
ENSMUSG00000068523	Gng5	0.9185680569624912	7.808142187493306e-8	0.3932618523171117	0.0867103	0.5358420390577036	0.0043263
ENSMUSG00000096463	NA	-0.498082	7.809835258319638e-8	0.0825471	0.5341349165826439	0.31918	8.988114287151932e-4
ENSMUSG00000020477	Mrps24	-0.710301	7.811992192239211e-8	-0.428754	0.00449332	-0.548753	4.4265762037991645e-5
ENSMUSG00000093901	Or8c15	-0.572202	7.82095925210739e-8	0.0934117	0.5365606253224852	0.37942523896310504	3.826163497885679e-4
ENSMUSG00000085791	NA	-2.71753	7.826400462208522e-8	-0.0269671	0.9691208032596049	-1.28756	0.00306211
ENSMUSG00000025216	Lbx1	-1.68347	7.851846565877867e-8	-1.16581	6.019694657755597e-4	-0.539401	0.061999147246677794
ENSMUSG00000028851	Nudc	0.5049478699409977	7.870729974739575e-8	0.1597209846537913	0.18339645025769855	-0.425014	1.5282928977464138e-5
ENSMUSG00000026028	Trak2	0.49785917328483004	7.936614221236634e-8	0.0677538	0.6264270782264657	-0.132009	0.21364261601242512
ENSMUSG00000039376	Synpo2l	-1.04526	7.972257910365871e-8	0.2836839227651234	0.19513962029294699	0.066872	0.7612043627911009
ENSMUSG00000038663	Fsd2	-1.07779	7.972257910365871e-8	-0.697977	0.00185085	-0.420465	0.033502
ENSMUSG00000074965	Or4k35	-0.570861	7.988329566754398e-8	-0.0609203	0.7093691671083656	0.20051932890566992	0.0759307
ENSMUSG00000111092	NA	-1.57639	8.039954304934413e-8	0.14689281997677392	0.6911624737292542	0.0634329	0.8393344781145807
ENSMUSG00000033809	Alg3	0.9950530307968459	8.049885061961443e-8	0.5221227005733948	0.0280686	0.3984723067207399	0.0651828
ENSMUSG00000060038	Dhps	0.7097933349836917	8.085014619396186e-8	0.5271669564367536	4.940767013826098e-4	0.47095526745773253	8.10801254286139e-4
ENSMUSG00000048583	Igf2	0.6064427487904571	8.102494143930115e-8	-0.0891939	0.6191985476441062	-0.423517	7.666084012624386e-4
ENSMUSG00000081788	NA	-0.612259	8.107551031757143e-8	0.14967615490836225	0.3119952119660283	0.18243015431923543	0.13326981611311592
ENSMUSG00000075015	NA	-0.482962	8.11309478022383e-8	0.33530769971029367	7.348409778669996e-4	0.12449127104589103	0.2253895483467097
ENSMUSG00000089790	NA	-0.815339	8.123537364745727e-8	-0.16901	0.4046586081134847	0.2766649489318734	0.063897
ENSMUSG00000112917	NA	-0.496022	8.123537364745727e-8	0.05027	0.7273259984610414	0.21477196247928493	0.030051622090997647
ENSMUSG00000020638	Cmpk2	0.725789	8.238340128897633e-8	0.38933869754049655	0.019674622898038598	0.5873494996623518	3.528976780686821e-5
ENSMUSG00000060508	Nlrp9b	-1.35415	8.247126245888395e-8	-0.527635	0.0640156	-0.135761	0.6073593136072102
ENSMUSG00000084347	NA	-1.77754	8.272220163911236e-8	-0.626844	0.081231	-0.565277	0.061670495309232146
ENSMUSG00000089993	NA	-1.77573	8.568244421542914e-8	-1.51733	3.372048309300821e-5	0.29505555320496024	0.3002015506417312
ENSMUSG00000075502	Kbtbd6	-1.73486	8.669958022717213e-8	0.1422464617883303	0.727089	-0.299236	0.3277785355486813
ENSMUSG00000015468	Notch4	-0.758463	8.669958022717213e-8	0.011438250743032308	0.9637009418569528	0.15555654647844552	0.3027694060480115
ENSMUSG00000054594	Oscar	-1.27797	8.757754243181606e-8	-0.114322	0.7335863810867022	-0.294406	0.2145886199842668
ENSMUSG00000071478	H2ac7	1.3695842748254385	8.875498764461655e-8	-1.35976	0.00227938	-0.975504	0.00883492
ENSMUSG00000066263	Or51k1	-0.485796	8.952250448243703e-8	0.10819069404820719	0.3806740585278917	0.31941030372072354	7.320060764523765e-4
ENSMUSG00000061477	Rps7	0.5067557872793992	9.089018173582457e-8	-0.0212071	0.8983751087466448	-0.197621	0.0590893
ENSMUSG00000078420	Or5t18	-2.61119	9.322025329072294e-8	-1.03249	0.035471612981175266	-1.09659	0.0086141
ENSMUSG00000022982	Sod1	0.5155740910460674	9.422552711947535e-8	-0.0600515	0.6899166061927564	-0.0967246	0.40320353847269624
ENSMUSG00000002699	Lcp2	-1.04456	9.422552711947535e-8	0.3364095932082013	0.1125757110183634	-0.281244	0.15818225803947453
ENSMUSG00000026070	Il18r1	-1.16993	9.455200503972181e-8	-1.15688	2.2794480538358456e-6	-0.438198	0.040960575983826644
ENSMUSG00000057829	NA	-2.60837	9.607236755153536e-8	-0.95934	0.050824439407170914	-0.303102	0.4734729890908796
ENSMUSG00000016940	Kctd2	0.5635400465772725	9.633318609471601e-8	0.34813246340582027	0.00435285	-0.0552039	0.6884223587125428
ENSMUSG00000045915	Ccdc42	1.2115949763782539	9.706419148395705e-8	0.5142576836472921	0.10675545106177985	0.26858617629621373	0.3717652589383464
ENSMUSG00000072692	NA	0.6401570136260002	9.720598916970095e-8	0.4256947879291867	0.00228252	-0.0394472	0.8120362544784829
ENSMUSG00000095768	Vmn1r111	-1.59461	9.738418415141929e-8	-0.44927	0.18496810819659798	-1.13828	7.553275383037713e-5
ENSMUSG00000047155	Cyp4x1	-0.50431	9.747402940067422e-8	0.00282826	0.9848249105580623	0.22268485674057192	0.026867333007868328
ENSMUSG00000030677	Kif22	-1.0185	9.788471742119779e-8	0.11358059419381086	0.665093	0.29987400927437546	0.0957016
ENSMUSG00000024420	Zfp521	0.5913106799541608	9.88524448516432e-8	0.29157680313284395	0.029908307046263027	0.2858722367571278	0.017425610211533816
ENSMUSG00000029923	Rab19	-1.68973	9.993218864489848e-8	-0.214322	0.5867006289527461	-0.535829	0.0669527
ENSMUSG00000030111	A2m	-0.934321	1.0010064016289612e-7	0.0637822	0.8098877290137614	-0.245009	0.1787203071175761
ENSMUSG00000056763	Cspp1	-0.540115	1.0163389794083778e-7	0.0626647	0.6825133570170813	0.4133358645557938	4.890318677662943e-5
ENSMUSG00000037071	Scd1	0.5016990671604568	1.0248746471047793e-7	-0.0585666	0.687778	-0.164327	0.12030811490392167
ENSMUSG00000043850	Clrn1	-1.13206	1.0248746471047793e-7	-1.14772	1.2776497311371833e-6	-0.877781	3.2364910155558075e-5
ENSMUSG00000037143	Cfap61	-0.916861	1.0268082070125466e-7	-0.464093	0.019290764206307303	0.29143252727938723	0.0784162
ENSMUSG00000025138	Sirt7	-0.608318	1.0491025067334065e-7	0.0717165	0.673378	0.17808744807849924	0.14537734002419303
ENSMUSG00000056895	H2bc27	0.9236484186480246	1.0528694576808183e-7	1.0727355604120028	3.233504211104438e-9	0.2796522080328334	0.18296447776613803
ENSMUSG00000117689	NA	-2.51787	1.0666484000187579e-7	-1.17948	0.014315113430795737	0.0663852	0.8823530777103552
ENSMUSG00000094488	Or1e33	-0.501177	1.0666484000187579e-7	0.010241366276093946	0.95127	0.35267600164590546	2.780117867721859e-4
ENSMUSG00000016503	Gtf3a	0.7596942007765363	1.0678588979452344e-7	0.46811082959601846	0.00653005	-0.104485	0.5859579330669467
ENSMUSG00000048077	H1f7	-1.31681	1.0691181729382731e-7	-0.371261	0.20332002044896907	-0.372628	0.12222634864574818
ENSMUSG00000027120	Fshb	-1.94239	1.0916363670522662e-7	-0.233785	0.597191	-0.227447	0.5089
ENSMUSG00000111777	NA	-0.487502	1.0955828060966899e-7	0.0822115	0.531388	0.3473211576097012	2.539986092593088e-4
ENSMUSG00000095891	NA	-0.480558	1.1078492569689412e-7	0.388396	7.060861305761181e-5	0.1523620779057087	0.13029202091716563
ENSMUSG00000107705	NA	2.6644733209741376	1.1078492569689412e-7	1.7510547739364468	0.00848653	1.4188793507358102	0.021906933752094133
ENSMUSG00000059327	Eda	0.8848187362134254	1.1078492569689412e-7	0.23053693077501017	0.3608822611610211	0.3795618502743676	0.0473018
ENSMUSG00000017943	Gdap1l1	0.5425610802874751	1.1107751976899674e-7	0.11410704950400723	0.4338331168542721	-0.0474508	0.7231740525508026
ENSMUSG00000012396	Nanog	-0.683519	1.1107751976899674e-7	-0.0459742	0.8243954279841663	0.24469217709781854	0.062394092902038775
ENSMUSG00000063849	Ppcdc	-0.486415	1.1222367707816721e-7	0.0942988	0.4609297178919057	0.31938974176128515	8.003237458620087e-4
ENSMUSG00000020193	Zpbp	-1.23246	1.1223868634900476e-7	-0.403723	0.1362634839032079	-0.386401	0.0890788
ENSMUSG00000059762	Or6c8	-0.502362	1.1403135704505815e-7	0.0789988	0.5632375818289153	0.3228735603387284	9.608894889537962e-4
ENSMUSG00000082892	Or5m11d-ps1	-2.92983	1.1578715825091961e-7	-1.4642	0.00871653	0.21941295895235985	0.6266990252338372
ENSMUSG00000061983	Rps12	0.5709671147419633	1.1736818478114018e-7	0.20208154845530607	0.1486139205367314	-0.246924	0.0423242
ENSMUSG00000036395	Glb1l2	-0.620024	1.1751399293549122e-7	-0.0752189	0.6669030001485674	0.22464620990271056	0.0649722
ENSMUSG00000113850	NA	-0.479294	1.1939199899178414e-7	0.10081344383205021	0.4186330155615596	0.2547955891373932	0.00771536
ENSMUSG00000112250	NA	-2.0342	1.2007696703761256e-7	-1.9266	7.677531053800093e-6	-1.24828	4.3751939615097973e-4
ENSMUSG00000027580	Helz2	-0.657902	1.225815704098818e-7	-0.277145	0.062065264103939505	-0.0260261	0.8713788090112708
ENSMUSG00000075383	Or1n1	-0.495968	1.228858767362629e-7	0.0795235	0.556073	0.3060470947934138	0.00165085
ENSMUSG00000047394	Cimap1b	-1.71888	1.2539762581811705e-7	-0.0772679	0.8658078077693433	-0.86474	0.00404939
ENSMUSG00000045052	Prlhr	1.2535399820871302	1.2551141290167057e-7	1.5706499704220749	4.3567708465825075e-11	0.8688342481524364	0.000784213
ENSMUSG00000043892	Or2ah1	-1.87784	1.2682837858101034e-7	0.2901484440539804	0.44585026383972154	-0.71259	0.026294561110417506
ENSMUSG00000001131	Timp1	-2.30236	1.281561347459995e-7	-1.08462	0.015732151271562755	-0.534072	0.15707725580428422
ENSMUSG00000112043	NA	-0.480932	1.281561347459995e-7	0.0930553	0.4641222761211617	0.0966071	0.36441299020390183
ENSMUSG00000044285	NA	0.6606623790063364	1.2908041037593135e-7	0.2521205867364882	0.12271436614978688	-0.467373	0.00111412
ENSMUSG00000029209	Gnpda2	0.7384913818314041	1.2994170016855893e-7	0.1615842052923769	0.4467425011947455	0.6293384290477992	1.3870057552389604e-5
ENSMUSG00000113633	NA	-1.82618	1.3053267666207603e-7	-0.989718	0.00749643	-1.9231	5.491239274051945e-8
ENSMUSG00000029994	Anxa4	-0.992781	1.30921669415699e-7	0.19749910178929198	0.3935072703360675	0.0969381	0.6395254859000341
ENSMUSG00000096405	4930474N05Rik	-0.748594	1.3093948583095223e-7	0.045289082021918496	0.8434562856343467	0.011163044730122454	0.9544759991217836
ENSMUSG00000096356	Or8b40	-0.797777	1.3278422797863279e-7	-0.0268669	0.9161625339836713	0.0743661	0.6711921937338124
ENSMUSG00000046364	Rpl27a	0.5130683539177725	1.3278422797863279e-7	0.2689430280900743	0.0181912	-0.18651	0.0863179
ENSMUSG00000096519	NA	-0.476418	1.3425869572679992e-7	0.38095717021797887	9.882166495382491e-5	0.11902051955239154	0.24996795854097198
ENSMUSG00000117621	Hspe1-rs1	-1.92853	1.3469054472398162e-7	-1.38394	4.543959845040234e-4	-0.517723	0.11528964501577926
ENSMUSG00000092278	NA	-1.17155	1.3533916570452736e-7	-0.743435	0.0028101	-0.30055	0.17764588533618908
ENSMUSG00000029700	Slc13a1	-0.651518	1.3680603151923506e-7	0.0698536	0.7079062963240906	0.3614346491070439	0.0028863
ENSMUSG00000114480	NA	-2.68068	1.3833493506598347e-7	-1.157	0.024023791615537506	-0.867207	0.0424364
ENSMUSG00000051579	Tceal8	0.616442	1.3835883077716058e-7	-0.0954682	0.6085745847875316	-0.226382	0.097063
ENSMUSG00000024410	Rmc1	-0.56798	1.4023191264886523e-7	-0.215438	0.10416024380596867	0.022703536243023806	0.8735784199916865
ENSMUSG00000030963	Umod	-1.8696	1.4440507321630035e-7	-0.840036	0.026254220098359034	-0.665619	0.037817350359123314
ENSMUSG00000028419	Chmp5	0.5688853211468146	1.4553431234068907e-7	0.10986454962645076	0.48849027404459316	-0.0633735	0.6503411607551219
ENSMUSG00000045333	Zfp423	0.544023	1.49113405561877e-7	0.0700944	0.6639834206822393	-0.260262	0.022827825538024638
ENSMUSG00000082087	NA	-2.67306	1.505201652451165e-7	0.7538269219799638	0.055938	-0.257165	0.5627738415428298
ENSMUSG00000021290	Atp5mj	0.5519143557464716	1.505201652451165e-7	-0.139202	0.34698262162323557	-0.286912	0.013337169364333335
ENSMUSG00000024352	Spata24	1.3858224929408194	1.514400832892934e-7	0.8008720810456168	0.020720306728321144	0.31257599182550533	0.3812945097976449
ENSMUSG00000107677	Or2ak4	-1.26215	1.5288136791794073e-7	0.3283494822778553	0.20418108878315253	-0.314965	0.1842909390464179
ENSMUSG00000073769	Or10ak9	-1.19403	1.5338315295812676e-7	-0.721966	0.00448013	-0.792269	3.8567488767718574e-4
ENSMUSG00000047215	Rpl9	0.5141265142630465	1.5454187793145927e-7	0.16606153392507925	0.18876441515235673	-0.219809	0.0418668
ENSMUSG00000096194	Btbd35f2	1.6020268374499926	1.5454187793145927e-7	-3.56271	6.926256319508666e-8	0.3558231185881316	0.39897775289739107
ENSMUSG00000029526	1700123K08Rik	-1.41347	1.5814084811247128e-7	-0.525408	0.083552	-0.256707	0.3342836760468336
ENSMUSG00000045514	Or9a4	-1.39702	1.5823401491351604e-7	-1.01399	5.5702575618968e-4	-0.375425	0.14421623732708866
ENSMUSG00000031328	Flna	-0.521072	1.5842331143119375e-7	-0.00980604	0.9557138115241703	0.28115216637216023	0.00615414
ENSMUSG00000072049	Vmn2r121	-1.268	1.593789762819386e-7	-0.200293	0.5226965391056625	-0.439025	0.0614854
ENSMUSG00000049806	Or9s18	-0.554642	1.605501456467448e-7	0.14328880290764187	0.297467	0.32136310628678455	0.00277828
ENSMUSG00000039087	Rreb1	-0.518421	1.6156318102770112e-7	0.1822734432034088	0.1348580140084268	0.3078261418358566	0.0024985
ENSMUSG00000075249	Fsip2	-0.906022	1.619519731365645e-7	-0.212031	0.33915743887522726	-0.261729	0.14352381504036454
ENSMUSG00000051095	Or6x1	-0.491154	1.6457289569991546e-7	0.0679069	0.6258374200487133	0.37976711676150077	7.677028187052498e-5
ENSMUSG00000029720	NA	-0.614039	1.6521938549934258e-7	0.28154290895742007	0.034747	0.5941268591059056	9.818336030634737e-8
ENSMUSG00000024045	Akap8	-0.514829	1.704223532057225e-7	0.23888341489466713	0.036944221734341795	0.4184405996896152	2.4982843220407512e-5
ENSMUSG00000028642	Tmem269	-2.57214	1.7103437380430426e-7	-0.934416	0.060565	-1.73002	1.229698650509496e-4
ENSMUSG00000028248	Pnisr	-0.486384	1.7124557430450367e-7	0.1773544688532239	0.12151504079067162	0.48475419868945896	2.5630489424269247e-7
ENSMUSG00000059845	Krtap9-22	-1.47322	1.721239997014144e-7	-0.865779	0.00506247	-0.892866	8.988114287151932e-4
ENSMUSG00000083757	NA	-1.91959	1.7371789518330734e-7	-2.58291	6.796723874133099e-9	-0.727796	0.027350040190252962
ENSMUSG00000112226	NA	-0.478596	1.7689558363133312e-7	0.0995902	0.4315808351497337	0.3280461298532617	5.57342951038052e-4
ENSMUSG00000022844	Pdia5	-0.903801	1.778846053976721e-7	-0.285768	0.1774285061789421	0.3274603387422243	0.044251771482071565
ENSMUSG00000035506	Slc12a8	-0.676718	1.7931480750096922e-7	-0.207742	0.2051602584467983	-0.0178494	0.9174464016279675
ENSMUSG00000027966	Col11a1	-0.535284	1.7947310660078416e-7	0.26452120038264443	0.0245692	0.4564364488039608	7.993004364632553e-6
ENSMUSG00000032602	Slc25a20	-0.525745	1.7992814469764674e-7	0.0677956	0.6522004108505562	0.20726762092481807	0.0532753
ENSMUSG00000118462	Saxo3	-1.55727	1.8317300330672236e-7	-1.15841	4.1335403259026274e-4	0.1947856960649155	0.486103
ENSMUSG00000089678	Agxt2	-1.66539	1.8351741242254043e-7	-0.896793	0.00933602	-0.399046	0.18138527496238638
ENSMUSG00000113893	NA	-0.49844	1.8369038594119293e-7	0.0801867	0.5600437564083168	0.2281753854659069	0.024118909422855987
ENSMUSG00000117748	Derpc	1.81761	1.8369038594119293e-7	-0.97622	0.14883308695232988	-0.224196	0.7016262209730163
ENSMUSG00000118318	Vmn1r183	-0.515524	1.844338494846888e-7	0.0670127	0.649395	0.23505506028679468	0.023753714642305503
ENSMUSG00000034868	Myl12b	0.5141894006659787	1.8538998817215672e-7	-0.139804	0.2960990071438086	0.029251921957023284	0.8258094158000084
ENSMUSG00000030074	Gxylt2	-0.712335	1.8625422427589008e-7	-0.225123	0.1903548288179902	0.0256697	0.8835215910208181
ENSMUSG00000110206	Flt3l	-1.11165	1.902132091666706e-7	0.26421218512622624	0.28017356359161966	0.584631	0.0011114
ENSMUSG00000039224	D1Pas1	-1.18056	1.9239404624086174e-7	-0.336881	0.21559180164593358	-0.320672	0.15489026125536154
ENSMUSG00000060288	Ppih	-0.885266	1.9239404624086174e-7	-0.192161	0.3891361959971904	-0.636537	2.0142494078068788e-4
ENSMUSG00000117074	NA	-1.58332	1.9292622251466323e-7	-1.08762	0.00106035	-0.901797	0.00166054
ENSMUSG00000003779	Kif20a	-1.18447	1.9459519259624943e-7	-0.435043	0.0998046	-0.584374	0.00811762
ENSMUSG00000113684	NA	-0.488668	1.9638669566024704e-7	0.12180138371812091	0.3288459561394912	0.3804125702040015	7.57877001081665e-5
ENSMUSG00000027404	Snrpb	0.6002396055078736	1.986666357032252e-7	0.10618581750523734	0.5441147012084921	-0.0957157	0.5112363343440237
ENSMUSG00000057842	Zfp595	-1.04435	1.991039759774034e-7	-0.125783	0.6547762217485803	0.043049138365570463	0.854931
ENSMUSG00000115027	Vmn1r81	-0.480617	2.0050162594865945e-7	0.12463803809491701	0.3069045302579068	0.35654472816649796	1.8205234973261698e-4
ENSMUSG00000036181	H1f2	0.5289125505945959	2.0098210724237597e-7	0.10073368409464355	0.49488604751084037	-0.389708	3.579718517580777e-4
ENSMUSG00000021124	Vti1b	0.49295350788965214	2.0103566605478499e-7	-0.0767888	0.584033	-0.28986	0.00413196
ENSMUSG00000027574	Nkain4	0.7374640281916816	2.0405864302554163e-7	0.055668439347189215	0.8306934977853898	-0.128097	0.4894332072302022
ENSMUSG00000022860	Chodl	-0.49235	2.042319427525919e-7	0.0776721	0.5711423163567355	0.2615525066034982	0.00835428
ENSMUSG00000025956	Mettl21a	-0.829058	2.0594981548453578e-7	-0.252178	0.2051199772647565	0.0830866	0.6466609895781389
ENSMUSG00000034161	Scx	-1.34349	2.0899220812082807e-7	0.2964240267402426	0.29957346288325293	-0.264383	0.30478131641668377
ENSMUSG00000041881	Ndufa7	0.6645795721066988	2.0985267329833032e-7	0.11365366749423235	0.5691291462567929	-0.402057	0.00629893
ENSMUSG00000022707	Gbe1	0.7211214717602238	2.099996025535658e-7	-0.204704	0.32810032673233985	0.14644866289327146	0.3918765807530752
ENSMUSG00000050105	Fam110d	-1.12308	2.10850565019094e-7	-1.04748	1.3772651680112412e-5	-0.195686	0.38262178282985065
ENSMUSG00000040163	1700034J05Rik	-1.37529	2.111628115798853e-7	0.0950557	0.7966790364581209	-0.117994	0.673291
ENSMUSG00000090996	NA	0.5972809570605206	2.1677034849695496e-7	0.1481938016934133	0.36536184803518645	-0.525756	3.688054159540438e-5
ENSMUSG00000025580	Eif4a3	0.5597890256879866	2.1775264014871773e-7	0.028832749236055215	0.8809130082654142	-0.0110375	0.9447924137589706
ENSMUSG00000094736	NA	-1.84987	2.184563906737084e-7	0.23355489198175047	0.5600437564083168	-0.0439041	0.9073528980546449
ENSMUSG00000029716	Tfr2	-0.987987	2.188700574253935e-7	-0.137971	0.5984989976581111	-0.0223002	0.9250366871888678
ENSMUSG00000044120	Or56a5	-1.17674	2.19797151794661e-7	-0.129207	0.6812441148864022	-0.0389192	0.8825764832670319
ENSMUSG00000095917	Or11g7	-0.543892	2.221009233417811e-7	0.17729313090220072	0.17231898025621267	0.2691506562172253	0.012945990625984581
ENSMUSG00000113523	NA	-0.496163	2.2257731681224367e-7	0.0900429	0.5059805130139142	0.2844747532431265	0.00426154
ENSMUSG00000026238	Ptma	0.48756784846481027	2.226754438944437e-7	0.0519814	0.7263621304739399	-0.139984	0.19151569651247913
ENSMUSG00000038274	Fau	0.5060114409628457	2.2285343201722767e-7	-0.0894942	0.5329589949723623	-0.303781	0.00379316
ENSMUSG00000027338	Prnd	-1.57484	2.241066761776972e-7	-0.844982	0.0108984	0.17397883380956694	0.5473228846877408
ENSMUSG00000068240	Uba52rt	0.6557402743600025	2.258335410775492e-7	-6.20058	4.824242411643574e-105	-2.1171	5.806988920483142e-42
ENSMUSG00000060176	Kif27	0.6723125103492362	2.258335410775492e-7	0.2610005856454709	0.12760405621065465	0.45762267764215214	8.563832377737276e-4
ENSMUSG00000025738	Fbxl16	0.46818037421195713	2.3580496635331253e-7	0.0061671	0.9710927955594357	-0.247375	0.0100083
ENSMUSG00000068335	Dok1	-1.55969	2.3580496635331253e-7	0.3138957758328648	0.3311091648119426	-1.20907	3.847919057954148e-5
ENSMUSG00000022788	Fgd4	-0.470938	2.3777981637225896e-7	0.0547931	0.6932797961009493	0.3372694681098375	3.583164918462289e-4
ENSMUSG00000091157	Serpina3l-ps	-2.07536	2.405914551856412e-7	-0.254263	0.5942161235812106	-1.0399	0.00405313
ENSMUSG00000095274	Obox4-ps27	-0.896007	2.4278744817600786e-7	0.3978372508201518	0.029097	0.3179018770114882	0.053779788417443186
ENSMUSG00000092118	Fancf	-1.01966	2.463941289915615e-7	-1.57903	3.051720695276197e-12	-0.553443	0.00468199
ENSMUSG00000056679	Gpr173	0.7185737925351607	2.463941289915615e-7	0.3858967062312506	0.0249872	0.26443	0.0976146
ENSMUSG00000083068	NA	-0.952197	2.467411132585331e-7	-0.360145	0.10046838565446148	-0.0619529	0.7720138513904575
ENSMUSG00000081657	NA	-1.92885	2.4698433399845973e-7	-0.427179	0.309365	-0.463386	0.1699693833145638
ENSMUSG00000028582	Cc2d1b	-0.565844	2.473653254477998e-7	3.2225037965580804e-4	0.9987712533286008	0.19660075250940132	0.0911799
ENSMUSG00000032089	Il10ra	-0.738164	2.473653254477998e-7	0.6253406635045715	5.867467905756932e-6	-0.240786	0.10970075783365797
ENSMUSG00000033450	Tagap	-0.883738	2.57011808686804e-7	0.3962871876722917	0.027533533503778372	-0.0875165	0.6565530182464571
ENSMUSG00000108442	Rpl15-ps5	-1.95967	2.6311329159165866e-7	-1.0557	0.0089445	-0.126552	0.73458
ENSMUSG00000018986	Slfn3	-0.483158	2.633534636047222e-7	0.10914402954340874	0.3923217283000775	0.2870310498866497	0.00331709
ENSMUSG00000072653	NA	-0.60141	2.669944987748223e-7	0.0535919	0.770708	0.19911876479887294	0.10681403204631354
ENSMUSG00000110812	NA	-0.784159	2.694931370537826e-7	0.11561227816990477	0.5816247758352939	0.15981504319353024	0.32150132178497964
ENSMUSG00000034353	Ramp1	0.5220582922690521	2.769878908341874e-7	-0.0547474	0.7410101899923737	-0.0855989	0.4925703258449748
ENSMUSG00000057770	Or52n2c	-1.72294	2.7708636490287174e-7	-0.048279	0.9214685029102189	-0.12004	0.7231740525508026
ENSMUSG00000110525	NA	-2.10946	2.7783210701518885e-7	-0.361745	0.4393576821012603	-0.903913	0.013121287581652005
ENSMUSG00000107411	NA	-0.809375	2.789350671880905e-7	-0.059529	0.8085862124832885	0.6587084681355058	2.4789642315131286e-6
ENSMUSG00000108174	NA	-3.12361	2.848670503983368e-7	0.32322250199801306	0.616173	-1.27042	0.018829
ENSMUSG00000116118	NA	-0.823144	2.84904417363984e-7	0.0745279	0.7558329067751499	0.0872454	0.6303481059120772
ENSMUSG00000074217	Misp3	-2.15527	2.8533285060329185e-7	0.5310718405854149	0.15491850821505418	-1.83432	7.29502000836233e-6
ENSMUSG00000008167	Fbxw9	-0.734068	2.8649644214927996e-7	0.11995472304117094	0.5413439794274203	-0.16382	0.29492143590067343
ENSMUSG00000029470	P2rx4	-0.672204	2.8650133710289667e-7	0.23404713324949855	0.13035465418829714	0.13256320414905332	0.3546396150017136
ENSMUSG00000105207	NA	-0.466376	2.905657397862247e-7	0.0645921	0.6331877612497823	0.4741649061381761	2.889909414850227e-7
ENSMUSG00000056536	Pign	-0.469317	2.92276972348577e-7	0.12064027668416334	0.3199555954998187	0.3765722643298209	6.248349378897579e-5
ENSMUSG00000028597	Gpx7	1.4176764957897723	2.9291717458998256e-7	0.47482077618627927	0.26896540237261635	0.6197767391582616	0.0643091
ENSMUSG00000078208	Fthl17b	2.727326045649005	2.942788616799288e-7	2.810783915524033	9.081525670583737e-7	1.3124706810630764	0.049743323193092125
ENSMUSG00000081209	NA	-3.11813	2.944803918564953e-7	-0.0747108	0.9259314087497375	-0.0171877	0.9774852283389738
ENSMUSG00000035390	Brsk1	0.46958649764327975	2.969224846501661e-7	0.13310627549996207	0.2669498265209997	-0.303394	0.00159715
ENSMUSG00000043468	Adam30	-1.43813	3.055324437054459e-7	0.4089389214450977	0.1492281848552578	0.21487069770309253	0.41423106123993797
ENSMUSG00000019768	Esr1	-0.786002	3.091518618936454e-7	-0.0286101	0.911784	-0.136233	0.42424364403204157
ENSMUSG00000104252	Pcdha4	-1.3301	3.134204688467161e-7	-0.390347	0.20127736196274057	0.26785855177259565	0.262968
ENSMUSG00000006782	Cnp	0.480934	3.1401660773924443e-7	0.00525686	0.9762831433022584	-0.115223	0.29293872024297535
ENSMUSG00000045534	Kcna5	0.598404	3.1415560977844123e-7	0.16784224919820312	0.3016083934264943	0.237467	0.0682829
ENSMUSG00000033538	Casp4	-1.83323	3.1463928296437857e-7	-1.19641	0.00199752	-0.496772	0.12844338476460937
ENSMUSG00000096294	Vmn2r47	-1.33389	3.168420060132856e-7	-1.87007	1.0661056406537791e-9	-0.987069	1.1380737082005685e-4
ENSMUSG00000069682	NA	0.5046693358296678	3.1902433613801837e-7	-0.00458542	0.9799695774183577	-0.448676	1.663694338915006e-5
ENSMUSG00000101906	NA	-0.477216	3.208630244843346e-7	0.1030752611544425	0.4215710033276252	0.3755584035790383	8.554047142185717e-5
ENSMUSG00000115125	NA	-1.7826	3.2188843348790407e-7	-1.12155	0.00290642	-0.641893	0.0436556
ENSMUSG00000090806	Vmn2r70	-1.14304	3.2248712643619145e-7	-0.189499	0.5192218224652337	-0.323831	0.14642306366700647
ENSMUSG00000075144	Or5l13	-0.519615	3.2294001727754926e-7	-0.0699927	0.6448561325321601	0.281733	0.00718264
ENSMUSG00000061589	Dot1l	-0.488532	3.2487073368425607e-7	0.13156772827209473	0.2927567058104194	0.3144305443084266	0.00140597
ENSMUSG00000073923	Or56b1	-1.71297	3.253037200180559e-7	-0.928251	0.0103842	-0.255804	0.4248452455215066
ENSMUSG00000027641	Rbl1	-0.956554	3.2610115425414243e-7	-0.0478837	0.8711968400646513	-0.27381	0.1548527810170484
ENSMUSG00000051160	Or7g33	-0.5333	3.284912499961201e-7	-0.0486654	0.7692213050565421	0.2954447992104071	0.00568517
ENSMUSG00000021061	Sptb	0.46506323550219847	3.2910334972706844e-7	0.14605313918061047	0.20996184070754584	-0.191404	0.0535221
ENSMUSG00000103318	NA	-0.474731	3.3237648240714e-7	0.17135223155939802	0.13656386523803407	0.47947545223202537	3.4626708755266185e-7
ENSMUSG00000092120	Vmn2r90	-0.487766	3.3468149376927775e-7	0.12291522930137852	0.33288449265051545	0.29715542910044845	0.00268559
ENSMUSG00000024590	Lmnb1	0.6580018394729961	3.3495347795315467e-7	0.23673348200813668	0.16948848426754587	-0.0340883	0.8524643449863487
ENSMUSG00000004654	Ghrhr	-1.26256	3.361973219718559e-7	-0.8179	0.00289734	-0.179831	0.47958416524570663
ENSMUSG00000062545	Tlr12	-1.05206	3.3698356344677547e-7	0.41950333387156996	0.0470592	-0.291337	0.16352279386736485
ENSMUSG00000083336	Or10ak10-ps1	-1.77905	3.384705963593547e-7	-0.786061	0.036364701234976426	-0.234883	0.48086738210113045
ENSMUSG00000075073	Or4a47	-0.761191	3.404225717010624e-7	0.0680754	0.7643876526679291	0.20031354830251358	0.1919821987082573
ENSMUSG00000042286	Stab1	-0.599589	3.4387467395004616e-7	0.6660634978568327	5.228859084449023e-9	-0.620801	2.1417282252225144e-7
ENSMUSG00000014402	Tsg101	0.5488784592196678	3.453039886895126e-7	-0.021497	0.9135927753068444	-0.393583	7.994060268730831e-4
ENSMUSG00000110519	NA	-0.477417	3.461046553607766e-7	0.1179023615035326	0.3458825222389107	0.38063406334846944	7.169222768463635e-5
ENSMUSG00000112972	NA	-0.467958	3.4691474925930193e-7	0.057114243164228626	0.6814583729519895	0.4049488747223898	1.6700532636636605e-5
ENSMUSG00000019359	Gdpd2	-0.936455	3.4839742519114294e-7	-0.086459	0.7515651221880386	-0.0761821	0.7189019176534903
ENSMUSG00000059087	Or2ag16	-1.42141	3.511065078670434e-7	-0.24459	0.48371998022404955	-0.156999	0.582877
ENSMUSG00000028185	Dnase2b	-1.57165	3.511065078670434e-7	-0.717873	0.0337979	-1.32102	1.4012480950115079e-5
ENSMUSG00000058818	Pirb	-0.714458	3.516434650451475e-7	-0.0359074	0.8755990582927687	0.040686544169188064	0.8127944951830591
ENSMUSG00000051190	Or7c70	-0.572433	3.5176214256811607e-7	0.2061675776461092	0.12957944718889955	0.43965553735178053	6.780987805300459e-5
ENSMUSG00000090655	Vmn2r120	-0.507164	3.5522728445702084e-7	0.0738933	0.6138839754415748	0.3650211782926541	3.089199088593922e-4
ENSMUSG00000111928	NA	-0.462397	3.5924768226574796e-7	0.0783885	0.5487945869872971	0.3511161508782278	1.8527003655997195e-4
ENSMUSG00000019782	Rwdd1	0.5848860912865798	3.593295952042683e-7	0.0980871	0.575964	0.0715844	0.6266061513689969
ENSMUSG00000034239	Lrrc37	-0.889063	3.631621183598776e-7	-0.184992	0.42309101928267095	0.18552960670248766	0.30161238680340885
ENSMUSG00000015749	Anp32e	0.5281699894659968	3.648669272490688e-7	-0.0308952	0.8653194986102054	-0.202134	0.0848466
ENSMUSG00000018381	Abi3	-0.669907	3.6691475384713806e-7	0.42565558618660215	0.00206244	-0.22785	0.10494245559824945
ENSMUSG00000006412	Pfdn2	0.532399	3.7328264945476033e-7	0.0264181	0.8863208314288844	-0.174453	0.14761893699501225
ENSMUSG00000034041	Lyl1	-1.61355	3.76744386882148e-7	0.3542477886856013	0.282472	0.00573665	0.9864063379015008
ENSMUSG00000032125	Robo4	-0.907879	3.76744386882148e-7	-0.394102	0.0595544	0.23826083747433724	0.17302405745094704
ENSMUSG00000052316	Lrrc15	-0.908744	3.7928109556608604e-7	0.0883661	0.7342313185973721	-0.328396	0.0715696
ENSMUSG00000071141	NA	3.2432488054782382	3.793606649670384e-7	1.5339453788905304	0.047518736062398315	3.583903995058611	8.698541239560712e-9
ENSMUSG00000059213	Ddn	0.4611428253786806	3.7995849410954774e-7	0.1875377089818972	0.089016	-0.255393	0.00785127
ENSMUSG00000004951	Hspb1	-1.22516	3.822550406454339e-7	-1.32789	1.1678399297756655e-6	-0.103278	0.6931253586036606
ENSMUSG00000056035	Cyp3a11	-1.38734	3.8316979437171745e-7	-0.787048	0.00909875	-0.533935	0.0400803
ENSMUSG00000048240	Gng7	0.465191	3.8325534095980426e-7	0.0395917	0.7894359128589447	-0.204227	0.0394701
ENSMUSG00000074604	Mgst2	-1.509	3.842203089430197e-7	0.013525205022264463	0.9768961140386523	0.0901117	0.7698019203471377
ENSMUSG00000028012	Rrh	-0.889223	3.842203089430197e-7	0.10586118828450632	0.6658809676578032	0.4320218627445172	0.00672357
ENSMUSG00000037935	Smarce1	0.5187933628110811	3.8569885693645395e-7	0.14300849243256483	0.30136273322601476	0.00352481	0.9813147966693543
ENSMUSG00000038530	Rgs4	0.47279573008391795	3.861580693013331e-7	-0.0766717	0.5743608130324858	-0.232265	0.020436014634729407
ENSMUSG00000030365	Clec2i	-1.84818	3.8848629006428397e-7	-0.745996	0.057003436178961905	-0.475098	0.152732
ENSMUSG00000020914	Top2a	-0.948718	3.937379651325968e-7	-0.172308	0.4919411057547801	0.155009	0.42634801802458094
ENSMUSG00000026495	Efcab2	0.5770280359463444	3.940545393927382e-7	0.3185551725315817	0.019443327533167406	0.026801588291433094	0.8655055384729615
ENSMUSG00000074420	NA	-0.9105	3.994218451755275e-7	0.2143198464711104	0.3266949302804744	-0.29728	0.10667162195679612
ENSMUSG00000083659	NA	-2.97683	4.052017672229543e-7	-1.09699	0.0669829	0.34059581958165325	0.45715750211093364
ENSMUSG00000013593	Ndufs2	0.4846850936890768	4.0643867738100855e-7	-0.133251	0.29992367184534685	-0.149545	0.16901878893603353
ENSMUSG00000022253	Nadk2	0.5358867264562757	4.075717431335933e-7	-0.107223	0.49334755084154497	-0.112194	0.37971781311482705
ENSMUSG00000027710	Acad9	-0.462838	4.0839696252648066e-7	0.0740076	0.5762562417059477	0.32522148453636796	6.03537599176707e-4
ENSMUSG00000020228	Helb	-0.734687	4.0839696252648066e-7	-0.153865	0.4318816932430494	-0.186455	0.23232503786288675
ENSMUSG00000044985	Or2b4	-1.58032	4.1002344775013796e-7	-0.859099	0.011827411374252115	-0.557728	0.055880323352911446
ENSMUSG00000031059	Ndufb11	0.5358101685063064	4.1006890945843226e-7	-0.119018	0.4382945088965789	-0.337648	0.0034584
ENSMUSG00000045795	Whamm	-0.598828	4.10229067609696e-7	-0.220273	0.13375668111451752	0.0920005	0.5003552462765678
ENSMUSG00000042672	Dcst1	-0.685125	4.123620544521699e-7	0.11768180816571962	0.5246432243211963	0.13169732537119688	0.3719726447491278
ENSMUSG00000062309	Rpp25	0.7898801174964886	4.1330336569766303e-7	0.11303302387098817	0.6664680532110614	0.10449034941132437	0.6154877342802493
ENSMUSG00000029735	Tpk1	-0.482433	4.1358816729630203e-7	0.10681608516974408	0.412372	0.2568844278057521	0.00998955
ENSMUSG00000036480	Prss56	1.3359801089839005	4.160001214987396e-7	0.6363379552013296	0.0829926	0.3425087398036868	0.32636084713200525
ENSMUSG00000078808	Vmn1r58	-0.483477	4.17387958354503e-7	0.057244212988343465	0.6934718924949688	0.3824783665875002	8.528386489841765e-5
ENSMUSG00000111824	NA	-0.459222	4.1759624903837915e-7	0.0738921	0.5744246537420409	0.30816187417957885	0.00110038
ENSMUSG00000106631	NA	-0.458422	4.228730189671409e-7	0.0985508	0.43119265597345574	0.31847513380390774	7.263628585771181e-4
ENSMUSG00000051223	Bzw1	0.500172	4.267096950769672e-7	-0.130548	0.33625030082012636	-0.280525	0.00864344
ENSMUSG00000029072	Tas1r3	-0.948426	4.279296712313689e-7	-0.486194	0.0242878	0.12887273594861648	0.517421
ENSMUSG00000054666	Or10h28	-0.512412	4.29482007162279e-7	0.0419082	0.7970011069365678	0.3039692056811998	0.0034422
ENSMUSG00000030157	Clec2d	-1.26114	4.299756375992346e-7	-0.510235	0.0728375	0.10191165587201481	0.6969806277517052
ENSMUSG00000004896	Mettl25b	-0.572039	4.299756375992346e-7	0.14571725579277095	0.32316735413147596	0.3347212911361772	0.00306792
ENSMUSG00000015377	Dennd6b	-0.516113	4.299756375992346e-7	0.0394426	0.8118285814382276	0.22852971397018157	0.0329408
ENSMUSG00000074064	Mlycd	0.6082350819513919	4.3035245231898074e-7	0.1001216961405762	0.5933018964742166	-0.000727093	0.9964054601102449
ENSMUSG00000035929	H2-Q4	-0.526506	4.309966075725763e-7	0.0300111	0.8635624401041727	0.38473394058604554	2.3813970280461684e-4
ENSMUSG00000078127	Fam170b	-1.17391	4.3099925411472694e-7	-0.62055	0.017617067457906692	-0.482423	0.0330286
ENSMUSG00000000579	Dynlt1c	-1.0894	4.334376440252855e-7	-0.010238	0.9769342061094636	0.4944331722337125	0.00797544
ENSMUSG00000046272	Or5b21	-1.87124	4.342432196937338e-7	-0.195179	0.6734721643352675	0.7069948304906359	0.00938655
ENSMUSG00000074418	Pira2-ps2	1.6276590074894528	4.37183644780912e-7	-0.69397	0.2562464964696239	0.6121371315255796	0.1368977162636511
ENSMUSG00000109087	NA	-0.54722	4.390098395360932e-7	0.022916592490318362	0.9018951648889796	0.361108	8.812287066633462e-4
ENSMUSG00000028081	Rps3a1	0.47383095858090746	4.3918015763739757e-7	0.018169	0.9130096420925743	-0.202331	0.048611558085641604
ENSMUSG00000025630	Hprt1	0.542623	4.4056166728127554e-7	-0.111547	0.4825885708635915	-0.200625	0.10294213711192327
ENSMUSG00000060044	Tmem26	-1.40863	4.4179052279068734e-7	-0.255104	0.4632004848786622	-0.806866	0.00243268
ENSMUSG00000109482	NA	-1.10258	4.4179052279068734e-7	-0.836749	5.987814203177549e-4	-0.326345	0.13530887639138495
ENSMUSG00000018040	Rrp7a	0.49185645002859724	4.424690282118258e-7	0.2113934418834409	0.0754849	-0.187409	0.0843579
ENSMUSG00000019929	Dcn	1.073803108690563	4.428136170698268e-7	0.0437032	0.9234572660798677	0.328894	0.21472343678715777
ENSMUSG00000021062	Rab15	0.4709619570477338	4.434528957798236e-7	0.1589185107971723	0.17964440798293466	-0.169121	0.10289027744321917
ENSMUSG00000075141	Or9m1b	-0.527052	4.5004808998026497e-7	0.016757803043517625	0.9270758946158418	0.21981205372979204	0.0459475
ENSMUSG00000111890	NA	-0.469287	4.513501566961412e-7	0.11604731079428583	0.3514253735988796	0.4086029469228046	1.693330155340624e-5
ENSMUSG00000036961	Wnt8b	-1.07931	4.522121003877165e-7	-0.217601	0.43256545109073846	-0.259645	0.2355173846450224
ENSMUSG00000051228	Nyx	-0.930025	4.572048663398511e-7	-0.0372111	0.9008448129751901	-0.0414227	0.8519375019239143
ENSMUSG00000084197	NA	-2.12619	4.6090684949138586e-7	-0.840503	0.058083506034758724	-0.272951	0.47974028072836006
ENSMUSG00000112842	NA	-1.61997	4.612489429279699e-7	-1.1405	0.0012218	-0.567424	0.0573888
ENSMUSG00000032417	Rwdd2a	0.8732417732719052	4.6264865803684226e-7	-0.122836	0.692868	0.0359499	0.8907785513014637
ENSMUSG00000115701	Vmn1r6	-0.489989	4.638270655863614e-7	0.0692611	0.6308606533691447	0.27084286023850684	0.00740516
ENSMUSG00000019876	Pkib	-0.473213	4.6475526168843667e-7	0.0942591	0.4714886412722617	0.2810654506149435	0.00409498
ENSMUSG00000045868	Gvin1	-1.04222	4.6475526168843667e-7	0.7985651746614096	1.2858082265903563e-5	0.25747955453126425	0.19752695220877506
ENSMUSG00000071653	1810009A15Rik	0.8567546467437632	4.652675630653058e-7	0.41346102365346293	0.0628084	0.010945509551747473	0.9685426642221061
ENSMUSG00000044533	Rps2	0.48035258027090033	4.665078904289243e-7	0.17888147938545268	0.1344481983111349	-0.258263	0.011653394416358605
ENSMUSG00000037007	Zfp113	-0.472368	4.6692588191217756e-7	0.20487561095811435	0.0676764	0.432935	5.535238011749787e-6
ENSMUSG00000037016	Frem2	-0.563439	4.681679919884885e-7	-0.28168	0.0323982	-0.195871	0.10527959654559546
ENSMUSG00000034641	Cd300ld	-1.04442	4.6876861097740256e-7	-0.506079	0.033179	-0.817273	7.547723902077027e-5
ENSMUSG00000001847	Rac1	0.4761804407511871	4.6975717302031985e-7	-0.073202	0.6032639037040824	-0.315285	0.00161207
ENSMUSG00000025014	Dntt	-1.60365	4.7190659874166283e-7	-0.74843	0.0316006	-0.481741	0.1059671319819052
ENSMUSG00000034994	Eef2	0.45699485896146247	4.729869292687305e-7	0.0605453	0.6581692744885939	-0.253858	0.00822179
ENSMUSG00000040033	Stat2	-0.590374	4.774028257757275e-7	-0.156424	0.31219915168536805	-0.0433191	0.7674383285141297
ENSMUSG00000022817	Itgb5	-0.510692	4.850675424069443e-7	0.3715027506522709	7.068100567248734e-4	-0.933619	6.37820399723352e-21
ENSMUSG00000027254	Map1a	0.45382331566326245	4.869026772523855e-7	0.023178641197543925	0.879797	-0.372729	6.287690822354493e-5
ENSMUSG00000067919	Rex2	-1.71554	4.874937326692533e-7	-1.02972	0.00542706	0.7606674245383607	0.00254419
ENSMUSG00000067931	Zfp948	-0.732388	4.877707204631672e-7	-0.0745771	0.7370928976430038	-0.0389555	0.8293155406815808
ENSMUSG00000049797	Or51a10	-1.10191	4.88100932943817e-7	-0.35982	0.1684565317173457	-0.0269605	0.9181922041377073
ENSMUSG00000079641	Rpl39	0.6125855608566734	4.884318923243416e-7	-0.1847	0.2912598014456502	-0.355633	0.010166187105830822
ENSMUSG00000034493	NA	-1.99722	4.909703361077195e-7	-0.885051	0.035471612981175266	-0.253632	0.4933362576197574
ENSMUSG00000040274	Cdk6	-0.718018	4.911984925927622e-7	-0.190905	0.30253228017536005	-0.238208	0.11330538392021612
ENSMUSG00000030775	Trat1	-0.842404	4.918590214021605e-7	0.0662863	0.7958896608375738	0.4040073015827405	0.00924303
ENSMUSG00000002109	Ddb2	-0.86369	4.924776979745095e-7	-0.3884	0.0541859	0.2587604168816567	0.12325657289359453
ENSMUSG00000111901	NA	-1.53775	4.941300351337249e-7	-0.899038	0.00745845	-0.371897	0.20261031852903408
ENSMUSG00000026821	Ralgds	0.4869831648037312	4.995737029560155e-7	0.2318547576248907	0.045475	0.034079328674034376	0.7894328822144375
ENSMUSG00000094091	Ankrd40cl	-2.11861	5.017757483348536e-7	-1.3242	0.00324159	-1.08198	0.00438702
ENSMUSG00000072872	Rybp	0.519305	5.112571406834503e-7	-0.141261	0.3252038587501803	-0.272609	0.016368149404743192
ENSMUSG00000026480	Ncf2	-0.636341	5.142109434794699e-7	0.23304347826960248	0.12116169996453127	0.057601003201580556	0.7075473187411258
ENSMUSG00000112689	NA	-0.458744	5.142109434794699e-7	0.12311325538460087	0.3076662485772713	0.3087138276958826	0.00115406
ENSMUSG00000057503	Or5b106	-0.471468	5.155931760459683e-7	0.00954377	0.9545202217382774	0.2689161571288844	0.00618239
ENSMUSG00000052783	Grk4	-0.473144	5.178766932313259e-7	0.13175248651404814	0.2840440854207346	0.3922545420077992	4.548433129869793e-5
ENSMUSG00000030670	Cyp2r1	-1.89093	5.179944832771818e-7	-0.178347	0.709975	-0.265572	0.45314376057341876
ENSMUSG00000032397	Tipin	0.8018130922545607	5.179944832771818e-7	-0.0699744	0.8151651602503742	-0.328167	0.0989703
ENSMUSG00000030030	1700003E16Rik	0.6219174512226163	5.255528843294335e-7	0.35574431166222925	0.017044970611777933	-0.0187591	0.9181922041377073
ENSMUSG00000037253	Mex3c	0.5401348207277644	5.349565810081836e-7	0.24691944365091695	0.0633001	0.0586926	0.6731304319495399
ENSMUSG00000110469	Gapdhrt2	-1.6099	5.426529127912109e-7	0.28287475468169443	0.4246255230652589	-0.370165	0.22361896227940348
ENSMUSG00000102824	NA	1.5374259724308343	5.433177245576175e-7	1.745582574378515	5.902950217922562e-8	1.8127585950332115	9.020755157178167e-10
ENSMUSG00000026737	Pip4k2a	0.515941	5.437023752981633e-7	0.14949067087481763	0.2798426733911879	-0.0673217	0.6052261701510467
ENSMUSG00000095300	Spata31e3	1.6173093921636756	5.437023752981633e-7	0.9715341072071099	0.023552729748332266	1.6501825190777195	3.968341322367342e-7
ENSMUSG00000000386	Mx1	-1.16447	5.548671157054502e-7	-0.0409168	0.9113169220741906	0.17363786696189581	0.4539658950511427
ENSMUSG00000101337	Dnah7c	-0.944858	5.608099168546252e-7	0.4992886080985546	0.00769513	0.12128084311650408	0.5494114400727476
ENSMUSG00000021750	Fam107a	0.4633563598647538	5.684520861645974e-7	0.012952378073183545	0.9373923665129823	-0.343353	3.9935544209113616e-4
ENSMUSG00000090628	NA	-1.82692	5.805315681783821e-7	0.90081	0.00184507	0.48894082915796844	0.0899204
ENSMUSG00000026473	Glul	0.4540801757161102	5.823356067172657e-7	-0.0281247	0.8544707779559528	-0.282612	0.00309728
ENSMUSG00000095934	Btbd35f13	-1.91779	5.825500814857064e-7	-1.11862	0.00659576	-1.62588	1.5007564602094558e-5
ENSMUSG00000096068	Or5p62	-2.27124	5.886808471477766e-7	-0.162963	0.7748833703490147	-0.0765322	0.8638377071601211
ENSMUSG00000057531	Dtnbp1	0.5325797167594939	5.906383716680966e-7	0.16763565883108328	0.23851617330239847	-0.172605	0.16267924312789653
ENSMUSG00000032202	Rab27a	-0.66135	5.925210816015217e-7	-0.0822747	0.6751545996968735	-0.0435891	0.7908339224853255
ENSMUSG00000074733	Zfp950	-0.514121	5.925210816015217e-7	0.0515717	0.7492220273488505	0.5870580045173511	4.7523399897725075e-9
ENSMUSG00000107658	NA	-2.33538	5.925210816015217e-7	0.6560805374851719	0.0940338	0.24060985499237172	0.5427329135394331
ENSMUSG00000028234	Rps20	0.5361265917546194	5.925210816015217e-7	-0.0473235	0.7950251050579249	-0.0443649	0.7549943490117461
ENSMUSG00000112149	NA	-0.456548	5.926120504297054e-7	0.11221347311994385	0.36189744061078444	0.35929	1.3785898659123946e-4
ENSMUSG00000078915	NA	1.3766089767479155	5.95538318523131e-7	0.8648321323219935	0.014742770554521854	0.19863859031831044	0.6179267676745013
ENSMUSG00000082604	NA	-2.40531	5.995028750982752e-7	0.31899866786137004	0.5168784909817046	-0.951085	0.022941816777397175
ENSMUSG00000101966	NA	1.763770767171542	6.005358593492419e-7	0.4013106240773526	0.5298008161419958	0.21455210741569739	0.6978312813193228
ENSMUSG00000029993	Nfu1	0.5780174237846551	6.015455017701028e-7	0.148375	0.3664115049195955	0.21677451095744632	0.0967877
ENSMUSG00000113978	NA	-0.475073	6.058387646215312e-7	0.010259018970868517	0.9517111295422951	0.35330523664972097	2.972647045764321e-4
ENSMUSG00000001569	Nom1	-0.464127	6.064512364824059e-7	0.0214158	0.8926057107950657	0.2973012494996457	0.00211301
ENSMUSG00000002881	Nab1	0.519413	6.396646530585102e-7	0.0382537	0.8303525590079884	-0.012917	0.9314397011902114
ENSMUSG00000093485	NA	-1.35517	6.407385981872741e-7	-0.481625	0.12290879920571815	-2.15306	5.739886596951059e-13
ENSMUSG00000028874	Fgr	-0.958211	6.461921058467215e-7	-0.40235	0.0754045	-0.316966	0.10586471403734259
ENSMUSG00000111590	NA	-0.535799	6.461921058467215e-7	-0.119723	0.4180734806282965	0.30167959105024234	0.00589577
ENSMUSG00000068303	Spr-ps1	-0.478968	6.641052208923697e-7	0.21207929563383032	0.0641429	0.2434315080380497	0.0162093
ENSMUSG00000034122	Nlrp4d	-1.63924	6.641052208923697e-7	-0.872226	0.015221914979448957	-0.784639	0.010486870032397025
ENSMUSG00000040904	NA	-0.71165	6.659334979110965e-7	-1.35729	5.192008285372817e-18	-0.612869	2.6902002121575204e-5
ENSMUSG00000099711	Btbd35f21	-1.19264	6.782412697405628e-7	-0.595927	0.0281666	-0.59807	0.010549366754515097
ENSMUSG00000030237	Slco1a4	-0.715138	6.805476109026854e-7	-0.598427	1.9831815453016702e-4	0.7892957123417684	3.8610797327592e-10
ENSMUSG00000032000	Birc3	-0.61903	6.818040113718564e-7	-0.100526	0.573668	0.15873051624262308	0.23934725375700758
ENSMUSG00000030443	Zfp583	-0.783365	6.974990628677504e-7	-0.067961	0.7803865483027009	0.058316	0.7549943490117461
ENSMUSG00000031881	Cdh16	-1.05709	6.988609928140925e-7	-0.19667	0.4823624818662339	-0.252626	0.24757405330844423
ENSMUSG00000042751	Nmnat2	0.4669763542667111	6.988609928140925e-7	0.0949023	0.4749847960862385	-0.294688	0.00314015
ENSMUSG00000056025	Clca3a1	-1.17252	6.989531990502763e-7	-0.739828	0.00519946	-0.181766	0.45988962029815844
ENSMUSG00000072707	Or2t1	-0.523054	6.989531990502763e-7	0.2285031422575936	0.0659062	0.34859261110568135	0.00103319
ENSMUSG00000044080	S100a1	0.5740479086178082	7.124008494075907e-7	-0.177637	0.275173	-0.206087	0.12708845326963408
ENSMUSG00000067220	Cnga1	-1.61895	7.16925227010741e-7	-0.00192146	0.9964638220268269	0.23126962342482577	0.43726618057423455
ENSMUSG00000018377	Vezf1	0.5361049659163093	7.308410509045947e-7	-0.0463198	0.801628	0.14538331191044115	0.24875499266662512
ENSMUSG00000043008	Klhl6	-1.3076	7.308410509045947e-7	-0.286395	0.3794332371309413	-0.538741	0.0333759
ENSMUSG00000099560	Mrgprx3-ps	-1.61591	7.554086657588492e-7	-1.25786	4.978014895566275e-4	-0.0308919	0.9315912488872854
ENSMUSG00000101964	NA	-1.39642	7.579340884416502e-7	0.0484923	0.9079932005274813	0.5880443948727426	0.00930228
ENSMUSG00000003346	Abhd17a	0.5007614891345441	7.631090984259242e-7	0.058396401210211675	0.7177134215679966	-0.387507	3.4993618548497354e-4
ENSMUSG00000029030	Tprg1l	0.4972192950962008	7.666705601482905e-7	0.045535	0.7831426200028248	-0.196591	0.080937
ENSMUSG00000014846	Tppp3	0.584218	7.666705601482905e-7	0.24237396383292287	0.11077158959763847	-0.0755851	0.6214648264711169
ENSMUSG00000081732	NA	-1.93459	7.666705601482905e-7	-0.0666073	0.902543	0.39225771432176376	0.21673234126644275
ENSMUSG00000048327	Ckap2l	-1.10336	7.670727196961454e-7	-1.02143	4.3684795365417554e-5	-0.436707	0.0474068
ENSMUSG00000031837	Necab2	0.4810337284513413	7.684372220825908e-7	0.00418824	0.9807929417937942	-0.183037	0.09183
ENSMUSG00000068950	Or1j10	-0.469346	7.735049057407083e-7	0.092762	0.48508307065640105	0.3277567707947559	8.019884749280393e-4
ENSMUSG00000079258	Calhm1	-1.28117	7.735049057407083e-7	-0.84347	0.00348893	-0.291345	0.2582306938359191
ENSMUSG00000072780	Vmn2r24	-0.538464	7.802838809539201e-7	0.0944161	0.5405317743895479	0.13498036664246812	0.26515508868829646
ENSMUSG00000026301	Iqca1	-0.597268	7.802838809539201e-7	0.31860652535990724	0.017448712866857945	0.2852330705197496	0.0189006
ENSMUSG00000005161	Prdx2	0.4839044329969554	7.819667415094576e-7	-0.104452	0.4548128682564028	-0.364858	4.5653490846822895e-4
ENSMUSG00000040564	Apoc1	-1.78396	7.825716380069553e-7	-1.24733	0.00158704	-0.901641	0.00677797
ENSMUSG00000094921	Vmn2r112	-0.475007	7.917532809539951e-7	0.0702201	0.6212787113472392	0.2814801984760693	0.00484237
ENSMUSG00000067081	Asb18	-0.517466	7.920646047934903e-7	0.020915679453923922	0.9082079945496229	0.0675182	0.5935098055909518
ENSMUSG00000091636	Akain1	-0.891491	8.054456022380937e-7	-0.164984	0.49903523137236666	-0.610918	7.706103197401852e-4
ENSMUSG00000094347	Or6c208	-0.46901	8.121100479066708e-7	0.0666344	0.6375737522043212	0.28558578848488386	0.00382909
ENSMUSG00000037570	Mcrs1	0.5214024242201394	8.160301918531194e-7	0.17987304481145974	0.19261442110378824	-0.0914057	0.48233750287808924
ENSMUSG00000032399	Rpl4	0.45777437640048185	8.174767215649905e-7	-0.00756208	0.9645481270298235	-0.308216	0.0015856
ENSMUSG00000111273	Or6c7	-0.6481	8.214269518029875e-7	-0.00254771	0.9892162049787997	0.0732371	0.6353252562723622
ENSMUSG00000043088	Il17re	-0.876433	8.32889294954937e-7	-0.263037	0.23641192462227273	-0.326106	0.0730998
ENSMUSG00000001750	Tcirg1	-0.676752	8.397993382025475e-7	0.5481001647326802	6.448575499371723e-5	0.1677838023702321	0.24976745426614005
ENSMUSG00000020573	Pik3cg	-0.727516	8.397993382025475e-7	0.41030290562770755	0.00826872	-0.290315	0.0584699
ENSMUSG00000046881	Or1ab2	-0.50163	8.397993382025475e-7	0.17710237891354103	0.1595280299208676	0.2272110006314384	0.0337782
ENSMUSG00000027752	Exosc8	-0.725021	8.429775833551942e-7	-0.336339	0.0539252	-0.0966826	0.5676311126773482
ENSMUSG00000034932	Mrpl54	0.6468320911449007	8.467848290714953e-7	0.19227649156432303	0.29770970406167496	-0.173991	0.2831293275530432
ENSMUSG00000024766	Lipo3	-0.459938	8.58000278165774e-7	0.045714827023662995	0.7568249843017293	0.29615513368397833	0.00227314
ENSMUSG00000070390	Nlrp1b	-0.960412	8.640450521452711e-7	0.26287013925334546	0.24237164553588555	-0.292549	0.14155576173946424
ENSMUSG00000029177	Cenpa	-0.765495	8.658416612884636e-7	-0.0260859	0.9214685029102189	-0.0284874	0.884002
ENSMUSG00000105588	NA	-1.32418	8.671272921237598e-7	-0.210338	0.5448066187012595	-0.074403	0.8000170771427536
ENSMUSG00000073978	NA	-1.48653	8.671272921237598e-7	0.3461394748989037	0.27925856756642864	0.7057100540499842	0.00254072
ENSMUSG00000050856	Atp5me	0.5470015935767838	8.725492676221943e-7	-0.32872	0.017318148398571005	-0.0370137	0.8057664212399182
ENSMUSG00000070448	Vmn2r89	-0.61033	8.765841168350719e-7	-0.0657518	0.7311848062338224	0.0339713	0.8290386159545228
ENSMUSG00000022722	Arl6	0.6791941403704784	8.858882331742057e-7	0.14184564083348114	0.5019033346737926	-0.180609	0.29485114758304803
ENSMUSG00000009927	Rps25	0.5358845023836701	8.874078667947314e-7	0.047164891474582284	0.7977746962279945	-0.046996	0.7445732205083342
ENSMUSG00000002625	Akap8l	-0.46146	8.924398454998611e-7	0.15980703240307528	0.17362838956944007	0.4159278496012435	1.3481723250883452e-5
ENSMUSG00000029859	Epha1	-1.11332	8.986257427102705e-7	-0.672798	0.00861075	-0.514752	0.020816599940799384
ENSMUSG00000052012	Or10p1	-1.5127	9.006887499044109e-7	-1.60431	5.2874142285529125e-6	-0.120452	0.7064485942589795
ENSMUSG00000055945	Prr18	0.5310644348470972	9.089765819774256e-7	0.10181321318447871	0.5249723573559446	-0.192344	0.12075747811515507
ENSMUSG00000030757	Zkscan2	-0.530333	9.123288155050529e-7	0.0964063	0.5266462039183522	0.3887967571275498	3.0751427423430806e-4
ENSMUSG00000040229	Gpr34	-0.976046	9.265595924879427e-7	0.027792927322545048	0.9313905115183412	-0.48914	0.013027525071722185
ENSMUSG00000066191	Anks6	-0.604136	9.569558439526174e-7	-0.131612	0.4357200978477273	-0.0163407	0.9213476126679103
ENSMUSG00000026956	Uap1l1	0.6855821846663376	9.569558439526174e-7	0.2516729761119562	0.18596729100368375	0.2613863878862898	0.10263263943704173
ENSMUSG00000091076	Vmn2r115	-0.451086	9.569558439526174e-7	0.0937636	0.4641841347043502	0.4016782488065197	1.9954794984675362e-5
ENSMUSG00000113393	NA	-0.445109	9.690460385501471e-7	0.0859382	0.5033256015553795	0.33149487750869594	4.307243475572519e-4
ENSMUSG00000070345	Hsf5	-1.11814	9.76269053704115e-7	0.13382184141346362	0.66118	0.4135992058528419	0.0405184
ENSMUSG00000093909	NA	0.5749993068206319	9.772349729761792e-7	0.6169396354280088	8.614222177926562e-7	0.8398596125823502	1.9008072211685788e-13
ENSMUSG00000096373	Vmn2r31	-0.509908	9.817974803379245e-7	-0.0206016	0.9091824086558516	0.12802511418090684	0.27364533110520917
ENSMUSG00000034329	Brip1	-0.737398	9.83956101441847e-7	0.0383476	0.8750032807833587	0.2789135574284111	0.0592289
ENSMUSG00000037578	Pkd2l1	-0.987083	9.891969761270679e-7	-0.0517146	0.8700090297346013	-0.108813	0.6263414128739068
ENSMUSG00000037710	Cisd1	0.5602670121982808	9.891969761270679e-7	-0.308208	0.034023614762450506	-0.394573	0.00189409
ENSMUSG00000012848	Rps5	0.5118362788020716	9.914667280170137e-7	0.46898942120872805	3.7002583079243284e-5	-0.0586319	0.6632320448970749
ENSMUSG00000007721	Ccdc124	0.4849152041316022	9.92037020622634e-7	0.19588222686053125	0.11338609436782118	-0.435074	3.264832566726959e-5
ENSMUSG00000061390	NA	-2.17909	1.0000925805580316e-6	-0.350782	0.4927900846535527	-0.929766	0.018445960298448732
ENSMUSG00000031818	Cox4i1	0.4593308554171167	1.0014524799123933e-6	-0.0770792	0.5756612110638142	-0.197933	0.0539997
ENSMUSG00000016257	Prelid3b	0.5929446930885275	1.0040235294367875e-6	0.41475672167613004	0.00319962	-0.0518312	0.7507600769432876
ENSMUSG00000028976	Slc2a5	-0.895536	1.0052516147076843e-6	0.3062024305594106	0.13318022071889096	-0.22282	0.24647482726794873
ENSMUSG00000060803	Gstp1	0.5452940905829694	1.0080684416380861e-6	0.20093383163562797	0.1665424893398358	-0.106454	0.43915929740889276
ENSMUSG00000030663	1110004F10Rik	0.5020355200044323	1.0084185332264936e-6	0.0678749	0.6700593253817728	-0.0652484	0.6146571185264782
ENSMUSG00000020323	Prss57	-1.24868	1.0108196610822304e-6	0.020603591443407586	0.9602500381989404	-0.225176	0.3844578762676126
ENSMUSG00000052760	A630001G21Rik	-1.44011	1.0208381248364752e-6	0.30538168216031464	0.34469887897374296	0.10505694635817021	0.728434
ENSMUSG00000029195	Klb	-1.03688	1.0232358990259058e-6	0.0515467	0.8738488857918683	-0.041248	0.8693578058197415
ENSMUSG00000007613	Tgfbr1	-0.563683	1.0259397540798506e-6	0.29078172198717317	0.025294264426722324	-0.549028	3.2248252936832055e-6
ENSMUSG00000079173	Zan	-0.463039	1.0301041452441873e-6	0.10638853813758693	0.411175	0.2738538517257004	0.00555459
ENSMUSG00000019873	Reep3	-0.455359	1.0310981890787862e-6	-0.00894648	0.9571996479073996	0.3050016551784527	0.00159038
ENSMUSG00000071078	Nr2c2ap	0.9781162901868906	1.0445541779294825e-6	0.6163659526930068	0.013564437621598318	0.00859167	0.9787902011827159
ENSMUSG00000042677	Zc3h12a	-1.02547	1.0505105265408077e-6	0.38873287746638496	0.0786042	-0.407925	0.0510489
ENSMUSG00000031142	Cacna1f	-0.985951	1.0567181499048606e-6	-0.468853	0.044740941981488064	-0.439545	0.0291453
ENSMUSG00000081585	NA	-2.297	1.0616683851979754e-6	1.286425063305207	5.510649169620117e-5	0.7262920349240551	0.026285818190673833
ENSMUSG00000020799	Tekt1	1.4267981257781264	1.0628785860844467e-6	0.9546863940928717	0.0103798	0.7379642081320356	0.032468135507583554
ENSMUSG00000069892	9930111J21Rik2	-0.464316	1.0672354465447415e-6	0.0775142	0.5726720661033639	0.33874195853904543	5.302218734153909e-4
ENSMUSG00000094065	Ccl21d	1.4657107106121905	1.0698552494685281e-6	-3.65438	2.0525246008851182e-8	2.875005708752735	1.7736785332224008e-34
ENSMUSG00000074195	Clca4b	-2.36612	1.075073339639993e-6	0.0216922	0.9747039808458794	0.19644581249572196	0.6426980942246128
ENSMUSG00000095629	Vmn1r89	-1.34269	1.0823986882167906e-6	-0.182281	0.6160562372505264	0.040232923535219574	0.8980062504955567
ENSMUSG00000038375	Trp53inp2	0.47644348590820496	1.086778828159208e-6	-0.0427321	0.7903954194325475	-0.0945043	0.4190842639601717
ENSMUSG00000024211	Grm8	-0.55808	1.0894794057804105e-6	-0.0351149	0.8539296540124078	0.0441868	0.7566693094528032
ENSMUSG00000022751	Nit2	-1.00933	1.092792322331558e-6	0.00109787	0.9970131348139861	0.3586210303733004	0.058420993288268004
ENSMUSG00000110533	NA	-1.98626	1.102491159487688e-6	0.011254247290601928	0.9833187699216678	-0.699379	0.055469657646625134
ENSMUSG00000060503	Or2d2	-0.470798	1.1158452759259141e-6	0.0691978	0.6283374711294633	0.371906	1.5662332345222556e-4
ENSMUSG00000047030	Spata2	0.5027233357338754	1.1198094826339186e-6	-0.0460578	0.7886888094201235	0.031595340739519064	0.8196533509862177
ENSMUSG00000112059	NA	-1.81927	1.1235768329208467e-6	-0.257521	0.5721651604548877	0.0440472	0.9104498709525586
ENSMUSG00000075210	Or9g3	-0.808256	1.1295842273438016e-6	-0.116838	0.6222782309982834	-0.0242691	0.9081643236564331
ENSMUSG00000062296	Trank1	-0.443466	1.1342542161088169e-6	0.13759920760850652	0.24062340086529221	0.47913803790743265	2.1578102481059973e-7
ENSMUSG00000109510	NA	1.336502057041592	1.1447467926569763e-6	1.348564750355106	8.627884166963532e-6	1.148965932919935	6.951482045126197e-5
ENSMUSG00000027375	Mal	0.472623	1.1461549059686113e-6	-0.0961721	0.49162594150441197	0.0726075	0.5428909540280302
ENSMUSG00000111585	NA	-0.453201	1.147181436642559e-6	0.0673171	0.625805	0.33682225254963205	4.542553854591779e-4
ENSMUSG00000039699	Batf2	-1.59472	1.1516654300169401e-6	-0.255549	0.529888	0.307763	0.28656369695479145
ENSMUSG00000111893	NA	-2.98895	1.1564884781060214e-6	-0.414766	0.5686993216873646	-0.343424	0.5469777053309918
ENSMUSG00000065987	Cd209b	1.2957413411377157	1.1593883952134737e-6	0.4835785166356751	0.22675950789402188	0.4439781335112605	0.18449135454306761
ENSMUSG00000115020	Vmn1r218	-0.480553	1.1650499605500124e-6	0.060398094765589536	0.6859141297333946	0.37422244787857456	1.9019957071043724e-4
ENSMUSG00000050097	Ces2b	-0.470273	1.1697883897439123e-6	0.10859062728999531	0.41055961091134485	0.3644654561373357	2.2114081456114256e-4
ENSMUSG00000096201	NA	-0.457114	1.1697883897439123e-6	0.44104584260126306	8.772161404810683e-6	0.1390476142086423	0.18598995891037853
ENSMUSG00000118505	Etv3l	-1.51411	1.1697883897439123e-6	-0.663961	0.055083879654271785	-0.608462	0.037607063533006434
ENSMUSG00000035769	Xylb	-0.735811	1.1715429578210837e-6	0.10241106378350351	0.6322506673274224	-0.0313877	0.8684049053347992
ENSMUSG00000089789	Rdh1	-0.675514	1.1845198828863185e-6	0.00779718	0.9755135739256087	0.141138	0.3506121687492578
ENSMUSG00000006435	Neurl1a	0.45646301063344236	1.212016554723939e-6	0.2075331614058211	0.0676552	-0.187064	0.0706512
ENSMUSG00000052566	Hook2	-0.523342	1.2210507378426948e-6	0.0947916	0.5339348611533502	0.17161260090932104	0.13999763321779446
ENSMUSG00000068394	Cep152	-0.674587	1.2474386636504096e-6	-0.426413	0.00776923	-0.378722	0.00792431
ENSMUSG00000042801	Or6c2b	-0.454146	1.2475736281057328e-6	0.019714194759577766	0.903133	0.3007723389358825	0.00194074
ENSMUSG00000069294	Vmn1r197	-0.470881	1.2484052518982656e-6	0.0840165	0.545098	0.33469897025901907	7.680699652650718e-4
ENSMUSG00000002233	Rhoc	0.8820720925326964	1.2484052518982656e-6	0.5401245673390269	0.017484468556029188	0.23152711191775857	0.30674310237437574
ENSMUSG00000075091	Or4c125	-0.905824	1.2490050989340951e-6	0.0105746	0.9747039808458794	-0.0924591	0.6632095637964219
ENSMUSG00000113146	NA	-0.442673	1.2519068778376687e-6	0.1285009078108809	0.280445	0.3421239409726386	2.898848425939375e-4
ENSMUSG00000025925	Terf1	-0.523297	1.2519068778376687e-6	0.0344929	0.84825018066822655	0.14318982792308418	0.23025040301710833
ENSMUSG00000049044	Rapgef4	0.44923445352156866	1.2578864467865313e-6	0.025195219284827472	0.872541	-0.0104957	0.9364225784721971
ENSMUSG00000048620	Or6z3	-0.444989	1.2614558601436603e-6	0.0840083	0.5190936208305273	0.39274246966921733	2.9622915946987648e-5
ENSMUSG00000104043	NA	-1.40678	1.284962023497168e-6	-1.50478	5.961734160191203e-6	-0.0308299	0.9261655128295517
ENSMUSG00000117853	Vmn1r88	-0.466158	1.2894517046661914e-6	0.13549792863472973	0.2784266731347199	0.4020213964687552	3.819964125996191e-5
ENSMUSG00000073599	Ecscr	-1.57252	1.2917152411752142e-6	0.6878548829241206	0.015239765428588587	-0.188437	0.5610370123584103
ENSMUSG00000047953	Gp5	-1.53877	1.3011702016526187e-6	-0.817987	0.0193971	-0.450705	0.1339481010722662
ENSMUSG00000111485	NA	-0.439861	1.3011702016526187e-6	0.0812607	0.5309176057884677	0.3286990563994294	4.821503481804407e-4
ENSMUSG00000008028	1700008O03Rik	-0.709912	1.3011702016526187e-6	0.0903341	0.6697890423297268	0.26594104125193135	0.0680306
ENSMUSG00000094856	NA	-0.537609	1.3011702016526187e-6	-0.125391	0.4095795778410284	0.0717412	0.5880934918099324
ENSMUSG00000020143	Dock2	-0.637234	1.3031407550368944e-6	0.4238093645078866	0.00212416	-0.281956	0.0402226
ENSMUSG00000061787	Rps17	0.47073618037654313	1.3039018767962389e-6	0.020483071289200284	0.9052878899010337	-0.0661523	0.5841590797875988
ENSMUSG00000025428	Atp5f1a	0.44333773270378124	1.3040601822073758e-6	-0.154993	0.18135299930555238	-0.363462	1.3063093152658936e-4
ENSMUSG00000005124	Ccn4	-1.10103	1.306467781746848e-6	-0.666359	0.00948485	-0.203203	0.38983672947306797
ENSMUSG00000055602	Tcp10b	-0.854268	1.306467781746848e-6	0.11288116360725993	0.6471414992179347	-0.490787	0.00556623
ENSMUSG00000114544	NA	-0.608479	1.306467781746848e-6	-0.240218	0.12006774776456194	-0.120293	0.39923333588328735
ENSMUSG00000047485	Klhl34	0.4761917234811534	1.3093730153343571e-6	0.18689367382926728	0.13047908940883826	-0.208803	0.0544808
ENSMUSG00000091541	Vmn1r9	-0.600987	1.3164787975604854e-6	-0.0414707	0.8393022995434773	0.2284218534065602	0.0745777
ENSMUSG00000020440	Arf5	0.5032699613249825	1.3165236315343436e-6	-0.170801	0.22019461674825702	-0.206043	0.0786829
ENSMUSG00000105549	NA	-0.446541	1.3169238353725497e-6	0.0878086	0.4999142523548427	0.3117143992852252	0.00111665
ENSMUSG00000022901	Cd86	-1.23148	1.3233245296726621e-6	0.28274077850125756	0.32603650000605855	-0.277977	0.27643988285316284
ENSMUSG00000110344	Smim36	0.7822465183354703	1.3241474391173304e-6	0.5620514562597398	0.00347523	0.33716734547660504	0.0662664
ENSMUSG00000031838	Ifi30	-1.2995	1.3500010775060054e-6	0.33752154404874496	0.24237164553588555	-0.542064	0.035866748751521904
ENSMUSG00000096131	Krtap10-29	1.8922244289944459	1.3533383619246914e-6	0.7005621725351157	0.2642953845177185	-0.019022	0.9801096380435246
ENSMUSG00000112855	NA	-0.462639	1.3533383619246914e-6	0.0667162	0.639692	0.36271413878769054	2.1026016828655086e-4
ENSMUSG00000025867	Cplx2	0.4378325758583147	1.3542298161111344e-6	0.0643911	0.6330964215816833	-0.313108	9.049615880013295e-4
ENSMUSG00000033644	Piwil2	-1.42707	1.3663090526544382e-6	-0.203148	0.5942161235812106	-0.434337	0.12482958988769775
ENSMUSG00000023330	Dtwd1	0.9778244412041119	1.3663090526544382e-6	-0.279111	0.41698259394335796	0.17887090849396656	0.5046785429355246
ENSMUSG00000030592	Ryr1	-0.465839	1.3893275981644385e-6	0.12248258688680269	0.33860571052679367	0.39927293362200583	4.373761139302359e-5
ENSMUSG00000064264	Zfp428	0.55747	1.3952048729022405e-6	0.2082327897892767	0.1675071728873547	-0.02219	0.8914917712757804
ENSMUSG00000104162	NA	-1.93579	1.3952048729022405e-6	0.011972675282100114	0.9824829855292163	-0.837689	0.0209193
ENSMUSG00000045236	Krtap5-4	-2.10661	1.40730634138273e-6	-2.0912	2.821413096458204e-5	-0.440575	0.2616548855059974
ENSMUSG00000036376	Abt1	0.6283075126412591	1.4102241937150005e-6	0.5203231957192481	4.010354917740421e-4	0.406508	0.00342725
ENSMUSG00000025380	Fscn2	-1.60225	1.4102241937150005e-6	0.6803932258966602	0.0191119	-0.0984103	0.7754892446223404
ENSMUSG00000019362	D8Ertd738e	0.6032198628618233	1.431412270980907e-6	0.055769725018144714	0.7969506277654534	-0.258655	0.0761364
ENSMUSG00000035199	Arl6ip5	0.5120063236434109	1.431412270980907e-6	0.0956345	0.5440276403362693	-0.0313016	0.828107
ENSMUSG00000012405	Rpl15	0.49202712383084235	1.431412270980907e-6	-0.0491659	0.7706435436951296	-0.00923268	0.9509441798594389
ENSMUSG00000044258	Ctla2a	-0.505271	1.4385926395427482e-6	0.00962478	0.9593235018317124	0.2842162382611189	0.0081847
ENSMUSG00000078942	Naip6	-0.806115	1.4466916182988514e-6	0.15674084462038604	0.46965820077064974	-0.0788481	0.6846500405690921
ENSMUSG00000034024	Cct2	0.4767802552403605	1.4543258130584255e-6	-0.104771	0.4592809007942234	-0.192203	0.0817312
ENSMUSG00000078853	Igtp	-1.00872	1.4571248691404663e-6	-0.285631	0.2724018750783946	-0.275417	0.19842116212829994
ENSMUSG00000079649	Spin2-ps8	-2.51547	1.4571248691404663e-6	-1.7857	0.0015276	0.19261048544494946	0.673905
ENSMUSG00000081615	NA	-1.51806	1.4571248691404663e-6	0.6381598384100403	0.0241594	0.0171786	0.9623302072558854
ENSMUSG00000047626	Or6c2	-1.51803	1.4571248691404663e-6	0.15516506101866911	0.6967646473787401	0.12439503617542004	0.694785
ENSMUSG00000082485	NA	-2.86606	1.4950331643208037e-6	-0.983458	0.11440765269582492	0.28130187814601953	0.5657370475924386
ENSMUSG00000068999	Vmn2r5	-1.28377	1.5014822016693274e-6	-0.16368	0.6478823816323948	-0.331282	0.20733207292911082
ENSMUSG00000053146	Or1j20	-1.4864	1.5033090737499164e-6	-0.656954	0.0561918	-0.0177473	0.9615568845217018
ENSMUSG00000074939	Chrm5	-1.06293	1.504842830145634e-6	-0.239878	0.39699656316915855	0.0997785	0.6761614392932823
ENSMUSG00000069540	NA	-1.6365	1.5058585346038394e-6	-0.412804	0.29695183419946486	-0.879799	0.00575037
ENSMUSG00000066000	Zfp979	-0.563552	1.5094034654510769e-6	-0.0292813	0.8817502246675747	0.12500115405425188	0.33891872168236725
ENSMUSG00000091713	NA	-0.758933	1.5099585440782533e-6	0.4047943795768164	0.014742770554521854	0.3233692373845419	0.032952509168558804
ENSMUSG00000025650	Col7a1	-0.713082	1.5134062982174066e-6	0.2983055924731246	0.0729976	0.0477469	0.7900188203409284
ENSMUSG00000111932	NA	-2.73159	1.513432547398597e-6	-1.39285	0.018681350425364975	0.28375213639556146	0.5400812327253264
ENSMUSG00000109530	NA	-2.50987	1.532352089414594e-6	0.1958454572913475	0.7441600855884957	-0.272492	0.559525
ENSMUSG00000027562	Car2	0.4765090048136104	1.5478043861320942e-6	-0.0267463	0.8760367781972238	-0.0427499	0.7405094278818918
ENSMUSG00000112522	NA	-0.458455	1.5491216555105642e-6	0.1125006460210774	0.3824850237401438	0.330954	7.362229863042793e-4
ENSMUSG00000070979	Actl7a	-1.43438	1.5504461707286647e-6	0.6097616658989663	0.024990796907733724	0.7187055061481487	0.00188225
ENSMUSG00000114982	Vmn1r14	-1.18675	1.5531366513051702e-6	-0.0590969	0.8738488857918683	-0.451114	0.061670495309232146
ENSMUSG00000112516	NA	-0.450589	1.5557794278594329e-6	0.11543916598903717	0.3587096732234709	0.3414957302153558	4.0187538179511006e-4
ENSMUSG00000026170	Cyp27a1	-0.907447	1.5572342969675933e-6	-0.213248	0.38717478822221546	-0.167369	0.4099390139698124
ENSMUSG00000114812	NA	-2.15095	1.5712886513172879e-6	-0.81324	0.0874759	-0.224313	0.5912269561412772
ENSMUSG00000026708	Cenpl	-1.09777	1.601205034619448e-6	-0.365369	0.18314900756684552	-0.402575	0.0752655
ENSMUSG00000001175	Calm1	0.4348731153482015	1.601205034619448e-6	-0.100107	0.42220780833420485	-0.279666	0.00325344
ENSMUSG00000035242	Oaz1	0.4651838699105856	1.6018703484501185e-6	0.0486819	0.7547555107861246	-0.167381	0.1241904302989841
ENSMUSG00000008301	Phax	0.5568018313742569	1.6055890791290216e-6	0.0695783	0.7138255684171837	-0.0928887	0.5252014403923847
ENSMUSG00000085371	NA	-1.07774	1.6133012140794623e-6	-0.0537508	0.8770103047143136	0.0846829	0.7283123876100444
ENSMUSG00000064356	mt-Atp8	0.4441969802199081	1.6211730815701626e-6	-0.265656	0.0132084	-0.2144	0.031919842508458134
ENSMUSG00000022974	Paxbp1	-0.481944	1.6234402419239986e-6	0.11171915418863504	0.41385988166539517	0.36559392804823865	3.2693813435781755e-4
ENSMUSG00000081517	NA	-1.34374	1.626625692935345e-6	0.0721414	0.8593206755924907	0.056360074917253054	0.8545854961540753
ENSMUSG00000035049	Rrp12	0.4974602234793971	1.6318522646573281e-6	0.14525133378614963	0.30061516808115596	0.036587003381308617	0.7901282383387429
ENSMUSG00000048644	Ctxn1	0.46191631057356836	1.642005700923783e-6	-0.2122	0.0729654	-0.265979	0.010030413985935497
ENSMUSG00000111968	NA	-1.40566	1.6588550425061525e-6	0.046404490463173555	0.915425	-0.00844595	0.9803353672401115
ENSMUSG00000030781	Slc5a2	-1.49723	1.6599869705795905e-6	-0.331431	0.38039853677165786	-0.616908	0.0363544
ENSMUSG00000085276	NA	-0.761017	1.6682375494131875e-6	0.22234006546983473	0.2469147390512133	0.4873385713443468	8.096231196768012e-4
ENSMUSG00000046329	Slc25a23	0.44283408864796764	1.6704927560881885e-6	-0.0270834	0.8628076439631542	-0.208236	0.0372213
ENSMUSG00000063376	Ifna13	-2.41383	1.6980889159529549e-6	-0.150526	0.8125556387459211	-0.217446	0.6374720611238905
ENSMUSG00000073176	Zfp449	-0.773651	1.700596832399051e-6	-0.867351	1.3692348552368574e-6	-0.751771	4.664501115389641e-6
ENSMUSG00000030035	Wbp1	0.6011510707035417	1.7061342409367216e-6	0.2379301619725043	0.14985915183375387	0.3064089523825752	0.0253214
ENSMUSG00000072664	Ugt3a2	-1.09645	1.7109939848017376e-6	-0.196348	0.5161597088558612	0.0073335	0.9795477931156445
ENSMUSG00000037855	Zfp365	0.4395570446399667	1.7109939848017376e-6	0.0664025	0.6275078661174119	-0.261742	0.00706977
ENSMUSG00000051212	Gpr183	-0.789222	1.7159454336782078e-6	0.12577080947240857	0.5752146613455488	-0.10637	0.5692894942774553
ENSMUSG00000031101	Sash3	-1.05134	1.7315849206473784e-6	0.062254	0.8518417440745787	-0.811282	2.1823239526556803e-4
ENSMUSG00000063281	Zfp35	0.5952418091354338	1.7613133146221614e-6	0.17856710195858835	0.3044237989065806	0.1199582918238057	0.4315006104921482
ENSMUSG00000090872	NA	2.06698	1.7806572954332478e-6	2.4415725199802734	2.6700532711246616e-8	2.0858496589753206	1.961854373243415e-6
ENSMUSG00000057654	Or2t47	-0.578923	1.7823885882999282e-6	-0.0976848	0.5741571440886952	0.2034005591688748	0.10920394121672831
ENSMUSG00000032558	Nphp3	-0.659839	1.7826274148159022e-6	-0.293717	0.0772145	0.26163534422625545	0.0585641
ENSMUSG00000042182	Bend6	0.46727829273539956	1.8055569747415686e-6	0.0765177	0.600198	-0.438999	1.9762900008553217e-5
ENSMUSG00000006717	Acot13	0.5646777186012495	1.8071156618471803e-6	-0.142237	0.417122	-0.300422	0.0246834
ENSMUSG00000006740	Kif5b	0.4415	1.8174983831943612e-6	0.018191900876258334	0.911045	-0.0960113	0.3774037151827562
ENSMUSG00000101387	NA	2.470285382453917	1.8207718165860075e-6	0.7974013028959155	0.3612938209133326	1.9850425029518863	4.605618892029812e-4
ENSMUSG00000037572	Wdhd1	-0.709993	1.8207718165860075e-6	-0.177803	0.3667662928553173	0.185714	0.2309655517108221
ENSMUSG00000045672	Col27a1	-0.596722	1.8207789058385898e-6	0.511966	5.508221334138305e-5	0.11928681951192675	0.39172157655455414
ENSMUSG00000032565	Nudt16	0.8686903511448728	1.8207789058385898e-6	0.766806	2.219047850018474e-4	0.9127006535652775	6.501929121716068e-7
ENSMUSG00000091805	Vmn2r108	-0.448005	1.8315476181334948e-6	0.0790169	0.5582390958884258	0.35727805011744507	2.0826273340253732e-4
ENSMUSG00000020807	4933427D14Rik	-0.604097	1.8355150803256377e-6	0.075322	0.687778	0.028592480596297234	0.8592460241192575
ENSMUSG00000045780	Or51v8	-0.43684	1.8540156890413983e-6	0.0809905	0.5362414407831363	0.3467415112027732	2.4313027277969183e-4
ENSMUSG00000109195	NA	-0.44119	1.8540156890413983e-6	0.0468509	0.7470265818155751	0.31091544189225145	0.00117041
ENSMUSG00000062328	Rpl17	0.455316	1.8570373494130207e-6	-0.166599	0.17146920665776627	-0.292683	0.00392678
ENSMUSG00000040681	Hmgn1	0.48394694214609796	1.8574045162479846e-6	0.22152598606096752	0.0748992	-0.108579	0.36926558461464615
ENSMUSG00000114890	NA	-1.08868	1.8580848694603712e-6	0.0847766	0.7978724090502957	0.6929813820864387	2.147084625980475e-4
ENSMUSG00000065999	Zfp985	-1.88269	1.886471742221213e-6	0.15230557694680802	0.7577645685897727	-0.251468	0.5012206490683613
ENSMUSG00000043267	Or5m8	-0.781343	1.8906369872276661e-6	-1.91331	3.635853456458509e-23	-1.99224	3.459419658716647e-28
ENSMUSG00000035638	Muc20	-1.01404	1.9000464771767406e-6	-1.17819	9.621070743327053e-7	-0.499431	0.017974038693818747
ENSMUSG00000024914	Drap1	0.4818593312088756	1.90754126710526e-6	0.2046568287224512	0.10468905036534998	-0.375889	4.985643513750063e-4
ENSMUSG00000029064	Gnb1	0.436814	1.9180765451630075e-6	-0.0363254	0.8081706801331757	-0.305224	0.00146868
ENSMUSG00000021032	Ngb	-1.15366	1.9199132879839195e-6	0.3720658033420614	0.14623556401636892	-0.182973	0.46837812421257113
ENSMUSG00000037787	Coa8	0.563287	1.951005899265357e-6	0.2632837831181642	0.0770903	0.39433732533915145	0.00154962
ENSMUSG00000057134	Ado	0.4853010154144205	1.952924450324568e-6	-0.0454183	0.7883975154592205	-0.187155	0.10355791930761034
ENSMUSG00000030725	Lipt2	1.5934312247691176	1.9576120794877864e-6	1.6217924650140654	1.1375225281877258e-5	1.6143051999359075	1.9344834728024363e-6
ENSMUSG00000062040	Zfp27	0.5486187811979459	1.9576120794877864e-6	0.2911577001912261	0.0378104	0.17654864089103092	0.18146083314868405
ENSMUSG00000090122	Kcne5	-1.11498	1.9626134044408904e-6	-0.338318	0.23574471115757956	-1.13785	1.8797642425391323e-6
ENSMUSG00000042909	Or52h1	-0.473429	1.9771343644051937e-6	0.0401078	0.8027198013426969	0.426952	1.958309343217031e-5
ENSMUSG00000040046	Tph1	-1.09802	1.9867759425121483e-6	0.058377911871255295	0.8678024381139308	0.1100534200087388	0.6547598641212369
ENSMUSG00000024617	Camk2a	0.4308317451804695	1.9876286650873367e-6	-0.0546473	0.692132	-0.217599	0.0246438
ENSMUSG00000075378	Or12k8	-0.595773	1.9876286650873367e-6	-0.0316003	0.8796647560777383	0.21596519150120547	0.0972367
ENSMUSG00000025902	Sox17	-0.825636	1.9967389606580584e-6	-0.0900211	0.7278769609053507	0.15035080321812058	0.41091438226020455
ENSMUSG00000097392	Thoc2l	-0.482758	1.9967389606580584e-6	-0.0613744	0.6907157902926656	0.33501022036465916	0.00114452
ENSMUSG00000081662	NA	-1.8778	1.9998117783650298e-6	-0.798969	0.061556678113520474	-0.549427	0.12650773827038045
ENSMUSG00000080885	Rpl10-ps6	-1.13214	2.003589505159902e-6	-0.565079	0.0376412	-0.189787	0.44391917417548776
ENSMUSG00000094226	NA	-1.62294	2.006956544507009e-6	0.861234	0.00208388	-0.0624249	0.8631070763306468
ENSMUSG00000025726	Slc28a1	-1.64	2.012136411947791e-6	-0.433014	0.27785544067211554	-0.73428	0.022239125655664084
ENSMUSG00000116244	NA	-0.678784	2.0345297177586547e-6	-0.0553152	0.8067295737697094	0.3242934616462072	0.0199412
ENSMUSG00000078251	NA	-0.96941	2.0351258733587887e-6	-0.20921	0.43376935764158214	0.0121222	0.963074
ENSMUSG00000105375	NA	-1.81471	2.0351258733587887e-6	-1.31488	0.00177066	-0.507931	0.14763172158241467
ENSMUSG00000070697	Utp3	0.5165538767136617	2.0369177561580788e-6	-0.124249	0.43256545109073846	-0.109515	0.40732670625653455
ENSMUSG00000091620	Vmn2r23	-0.574412	2.0369177561580788e-6	0.0594436	0.7505923327086984	0.3182347386089929	0.0082919
ENSMUSG00000035673	Sbno2	-0.523088	2.0450700496792736e-6	-0.0114751	0.952681	0.0915333	0.4729178988265939
ENSMUSG00000070847	Vmn2r30	-0.552546	2.052439968197696e-6	0.18184281779919936	0.20920945433484167	0.42342273740763847	2.0787181987297137e-4
ENSMUSG00000022752	Tomm70a	0.44133290658004604	2.0748119443931463e-6	-0.110797	0.38349436971363704	-0.117719	0.27223734663941873
[truncated: 21,545 more rows]

[truncated: 2 more sheets: Supplemental Table 2c, Supplemental Table 2d]
